# Supplementary material for: Quantitative proteomic analysis of Arabidopsis thaliana with different levels of phospholipid:diacylglycerol acyltransferase1 expression
Source: BMC Genomics. 2025 Sep 29;26:846. doi: 10.1186/s12864-025-12041-7 (PMC12482026; doi:10.1186/s12864-025-12041-7)
Supplement: Supplementary file 2 — Supplementary Material 2. [file 12864_2025_12041_MOESM2_ESM.xlsx]

## Sheet: values_all_columns
															Quantitative proteomic analysis of Arabidopsis thaliana with different levels of phospholipid:diacylglycerol acyltransferase1 expression
															Artur Piróg, Sylwia Klińska-Bąchor, Bartosz Głąb, Sara Kędzierska, Katarzyna Jasieniecka-Gazarkiewicz, Antoni Banaś, Sachin Kote
															Proteins significantly altered in WT vs PDAT overexpression experiment
N_WT1	N_WT2	N_WT3	N_WT4	N_WT5	N_H1	N_H2	N_H3	N_H4	N_H5	N_D1	N_D2	N_D3	N_D4	N_D5	WT mean	OE1 mean	OE2 mean	Protein.Group	Protein.Ids	Protein.Names	Genes	First.Protein.Description	Tair IDs
18.6528	18.5053	18.16	18.281	17.9216	19.4263	19.1856	18.8927	19.3491	19.6941	18.5441	19.3971	19.416	19.2083	18.9918	18.3041	19.1115	19.3096	Q8H185	Q8H185	MTND4_ARATH	ARD4	1,2-dihydroxy-3-keto-5-methylthiopentene dioxygenase 4	AT5G43850.1
19.2674	18.8463	18.943	18.7783	18.1485	16.4335	17.6979	17.2529	17.3152	17.2635	19.4665	19.1391	19.4019	19.432	19.0899	18.7967	19.3059	17.1926	O23647;Q9LZS3	O23647;Q9LZS3	GLGB1_ARATH;GLGB2_ARATH	SBE2.1;SBE2.2	1,4-alpha-glucan-branching enzyme 2-1, chloroplastic/amyloplastic	AT2G36390.1;AT5G03650.1
24.4128	24.0823	24.2143	23.9688	23.8622	22.2379	22.7897	22.82	22.0758	22.1947	24.1872	24.2732	23.958	24.5282	24.5018	24.1081	24.2897	22.4236	Q9LZS3	Q9LZS3	GLGB2_ARATH	SBE2.2	1,4-alpha-glucan-branching enzyme 2-2, chloroplastic/amyloplastic	AT5G03650.1
20.5589	20.6263	20.2701	20.3572	20.906	19.304	19.1555	19.0785	19.6554	19.5167	19.0904	20.0482	18.8139	19.7336	19.2057	20.5437	19.3784	19.342	Q9M1C2	Q9M1C2	CH101_ARATH	CPN10-1	10 kDa chaperonin 1, chloroplastic	AT3G60210.1
21.8397	22.5737	22.3338	22.2715	23.2614	21.3762	21.2642	21.3162	21.5424	21.4374	21.2725	21.9043	20.9651	21.6758	21.5478	22.456	21.4731	21.3873	Q43349;Q43349-2	Q43349;Q43349-2;F4JAF3	CP29A_ARATH	CP29A	29 kDa ribonucleoprotein, chloroplastic	AT3G53460.3;AT3G53460.1;AT3G53460.2
23.7898	23.8917	23.7966	23.8675	23.7238	24.7631	24.8489	24.7787	24.7728	24.9752	24.7949	24.7856	24.7283	24.8384	24.6375	23.8139	24.7569	24.8277	P69834	P69834	ISPD_ARATH	ISPD	2-C-methyl-D-erythritol 4-phosphate cytidylyltransferase, chloroplastic	AT2G02500.1
17.4835	17.83	17.5883	17.4289	18.5457	16.6045	16.7042	16.6172	16.9119	16.7612	16.4552	17.457	17.1665	17.156	16.923	17.7753	17.0315	16.7198	Q9C550	Q9C550;A0A1P8AUZ8	LEU12_ARATH	IPMS2	2-isopropylmalate synthase 2, chloroplastic	AT1G74040.1
18.3802	18.3538	18.4673	18.5527	18.2566	16.495	16.2561	16.4964	16.8159	17.1091	17.2239	17.2128	17.2024	17.2321	16.7646	18.4021	17.1272	16.6345	Q9FI36	Q9FI36	Q9FI36_ARATH	MDN11.10	2-oxoglutarate (2OG) and Fe(II)-dependent oxygenase superfamily protein	AT5G48020.1
18.3033	18.2726	18.7518	18.2781	18.3729	17.7642	17.3747	17.5322	16.6786	17.2853	16.5191	17.9062	17.3978	17.8167	17.2226	18.3957	17.3725	17.327	Q9SHJ8	Q9SHJ8	HIBC8_ARATH	At1g06550	3-hydroxyisobutyryl-CoA hydrolase-like protein 5	AT1G06550.1
21.323	21.0487	20.7091	21.3375	21.7254	19.7012	20.1257	19.5136	20.1045	19.8178	19.6205	20.1486	20.1271	20.1368	19.8114	21.2287	19.9689	19.8526	Q8LF48	Q8LF48	THIK1_ARATH	KAT1	3-ketoacyl-CoA thiolase 1, peroxisomal	AT1G04710.1
20.3011	20.6422	20.2355	20.5974	20.8173	18.9104	19.1198	19.2141	19.1952	18.8843	18.6871	19.0666	18.5289	18.9461	18.974	20.5187	18.8405	19.0648	Q8L8Y0;Q93VB8	Q8L8Y0;Q93VB8	RS21_ARATH;RS22_ARATH	RPS2A;RPS2B	40S ribosomal protein S2-1	AT1G58684.1;AT1G58380.1;AT1G58983.1;AT1G59359.1
18.6374	19.0233	18.6859	18.8777	19.2459	16.6012	17.4032	17.6687	17.2291	16.7704	NaN	17.3336	17.4795	17.0151	16.8579	18.894	17.1715	17.1345	Q9SCM3	Q9SCM3	RS24_ARATH	RPS2D	40S ribosomal protein S2-4	AT3G57490.1;AT2G41840.1
16.907	15.7138	17.1088	16.8289	15.8181	18.2016	17.3954	17.898	NaN	17.5214	16.3665	16.7222	17.2002	17.5049	17.4753	16.4753	17.0538	17.7541	Q93ZV1	Q93ZV1;A0A1P8ANS1	Q93ZV1_ARATH	At1g26160	5'-deoxynucleotidase	AT1G26160.1
22.9969	23.2465	23.1076	22.7505	23.169	22.2492	21.8029	22.0795	21.9157	22.0272	20.4849	22.2322	22.0341	22.4844	21.9836	23.0541	21.8438	22.0149	Q9FZ76	Q9FZ76	RL61_ARATH	RPL6A	60S ribosomal protein L6-1	AT1G18540.1
23.0311	23.1063	22.8791	22.7008	22.9734	22.4518	22.2461	22.1638	22.0247	22.1827	21.4453	22.174	21.7041	22.1398	22.1992	22.9381	21.9325	22.2138	P60040;Q9LHP1	P60040;Q9LHP1;P60039;F4IT48;A8MRH4	RL72_ARATH;RL74_ARATH	RPL7B;RPL7D	60S ribosomal protein L7-2	AT2G44120.1;AT3G13580.3;AT2G44120.2;AT3G13580.1;AT2G01250.1;AT3G13580.2
18.8666	19.3302	19.2181	19.2833	19.5921	18.3262	18.4599	18.4133	18.5775	18.2896	17.9679	18.7919	17.784	18.4171	18.0999	19.2581	18.2122	18.4133	Q9SZX9	Q9SZX9;A0A1P8B5B3	RL92_ARATH	RPL9D	60S ribosomal protein L9-2	AT4G10450.1
18.0446	18.3976	17.8903	18.8227	18.5775	17.3912	17.1615	17.1651	17.325	17.1712	17.049	17.2336	18.6537	16.5943	17.5296	18.3465	17.412	17.2428	Q43348	Q43348;A0A1P8AWL7;A0A1P8AWQ1	INVA3_ARATH	BFRUCT3	Acid beta-fructofuranosidase 3, vacuolar	AT1G62660.1
23.1222	23.4685	23.5024	23.2118	23.5882	22.2472	21.9348	22.1767	22.2236	21.7233	22.3444	22.2982	22.3723	21.9963	22.0787	23.3786	22.218	22.0611	Q42560	Q42560;B3H5Y0	ACO1_ARATH	ACO1	Aconitate hydratase 1	AT4G35830.1;AT4G35830.2
18.0788	17.6707	17.7524	17.692	17.5189	19.0897	19.1488	19.0996	18.9007	19.0758	18.9304	19.0881	19.061	19.0887	18.5127	17.7426	18.9362	19.0629	F4I1L9;Q8GUN7	Q8GUN7;F4I1L9	F4I1L9_ARATH;Q8GUN7_ARATH	At1g36280	Adenylosuccinate lyase	AT1G36280.2;AT1G36280.1
15.7105	15.3361	16.1488	15.4155	15.3066	16.4324	17.0159	16.6229	16.3838	16.5358	16.3856	16.3403	16.9201	16.7073	16.5887	15.5835	16.5884	16.5982	Q9LW66	Q9LW66	Q9LW66_ARATH	At3g23310	AGC (cAMP-dependent, cGMP-dependent and protein kinase C) kinase family protein	AT3G23310.1
23.9745	23.9062	23.2653	24.9126	24.0381	21.7853	22.4166	22.8492	22.076	22.0626	22.7117	22.2772	24.1588	22.3333	22.6612	24.0193	22.8284	22.2379	Q9LS02	Q9LS02	AOC2_ARATH	AOC2	Allene oxide cyclase 2, chloroplastic	AT3G25770.1
22.2307	22.5219	21.6708	23.655	22.5829	20.4661	21.295	21.5319	21.138	20.6621	21.6571	20.8671	22.9041	20.698	21.2475	22.5323	21.4748	21.0186	Q9LS02;Q9LS03	Q9LS02;Q9LS03	AOC1_ARATH;AOC2_ARATH	AOC1;AOC2	Allene oxide cyclase 2, chloroplastic	AT3G25770.1;AT3G25760.1
20.6086	20.8666	20.1745	21.8414	21.1385	19.2821	19.7786	20.1861	19.7059	19.5978	20.2181	19.6186	21.1154	19.6246	20.0845	20.9259	20.1322	19.7101	Q93ZC5;Q9LS02;Q9LS03	Q9LS02;Q9LS01;Q93ZC5;Q9LS03	AOC1_ARATH;AOC2_ARATH;AOC4_ARATH	AOC1;AOC2;AOC4	Allene oxide cyclase 4, chloroplastic	AT3G25780.1;AT3G25770.1;AT1G13280.1;AT3G25760.1
21.2219	20.5453	20.9571	20.5381	20.2223	21.946	22.0342	21.8425	21.7078	21.5888	21.9069	21.5616	22.1381	21.8583	21.7928	20.6969	21.8515	21.8239	Q8GXR9	Q8GXR9	NDC1_ARATH	NDC1	Alternative NAD(P)H-ubiquinone oxidoreductase C1, chloroplastic/mitochondrial	AT5G08740.1
20.7044	21.4626	21.218	21.5986	21.6219	20.6415	20.1497	20.3236	19.9567	20.2539	20.4177	20.9714	20.1551	20.7575	21.1052	21.3211	20.6814	20.2651	F4J4V1;F4J4V4;Q9SR03	F4J4V1;Q9SR03;F4J4V4	F4J4V1_ARATH;F4J4V4_ARATH;Q9SR03_ARATH	TPR10	Ankyrin repeat family protein	AT3G04710.3;AT3G04710.2;AT3G04710.1
25.3436	25.3826	25.3902	25.6806	25.9229	24.19	24.3211	24.4167	24.2744	24.4053	24.368	24.4519	24.3292	24.4404	24.0741	25.544	24.3327	24.3215	Q9XEE2	Q9XEE2	ANXD2_ARATH	ANN2	Annexin D2	AT5G65020.2;AT5G65020.1
18.1796	18.8177	18.5705	18.6655	18.9968	19.0283	19.6253	19.4142	19.5623	19.7541	19.7473	19.8405	19.7998	19.6454	19.8096	18.646	19.7685	19.4768	Q8LF28	Q8LF28	Q8LF28_ARATH	At1g28680	Anthranilate N-hydroxycinnamoyl/benzoyltransferase, putative	AT1G28680.1
19.274	18.99	19.3785	18.9545	19.5235	18.636	17.9047	18.8517	18.0355	17.1059	17.5283	18.0449	17.612	17.7842	17.8804	19.2241	17.77	18.1068	Q08733	Q08733	PIP13_ARATH	PIP1-3	Aquaporin PIP1-3	AT1G01620.1
22.1099	22.3644	21.3877	23.1116	22.4859	20.6167	21.2103	20.9735	21.2056	20.8821	21.3169	21.1853	22.2387	21.1274	21.4833	22.2919	21.4703	20.9776	P46637;Q9ZPF5	Q9ZPF5;P46637;B9DFC0	ARGI1_ARATH;ARGI2_ARATH	ARGAH1;ARGAH2	Arginase 1, mitochondrial	AT4G08870.1;AT4G08870.2;AT4G08900.1
22.5668	23.0039	22.0216	23.8085	23.1363	20.6632	21.3066	21.347	21.3103	21.267	21.5675	21.5341	22.717	21.355	21.9788	22.9074	21.8305	21.1788	Q9ZPF5	Q9ZPF5;B9DFC0	ARGI2_ARATH	ARGAH2	Arginase 2, chloroplastic/mitochondrial	AT4G08870.1
17.4326	17.7129	17.7322	17.7176	18.1024	16.8915	16.6514	16.3463	17.0625	16.8837	16.5111	16.9833	16.1658	17.1699	NaN	17.7395	16.7075	16.7671	Q9LEQ9	Q9LEQ9	Q9LEQ9_ARATH	At5g14790	ARM repeat superfamily protein	AT5G14790.1
20.1901	20.2285	20.2798	19.6483	20.1598	19.263	19.0214	19.2421	19.3786	18.8971	18.5702	19.5095	18.9576	19.4119	18.9753	20.1013	19.0849	19.1604	O23653	O23653	AK2_ARATH	AK2	Aspartokinase 2, chloroplastic	AT5G14060.1;AT5G14060.2
20.0915	20.1044	20.443	19.8607	19.8539	19.2587	18.8843	19.6965	19.0239	18.8216	18.4852	NaN	19.1278	19.4799	19.1799	20.0707	19.0682	19.137	Q84K46	Q84K46	Q84K46_ARATH	At1g27330	At1g27330	AT1G27330.1;AT1G27350.1
25.2217	25.6447	25.3318	25.5208	25.0945	15.3056	16.2772	15.3214	15.1264	14.693	14.7887	14.6229	19.0338	14.4356	18.8279	25.3627	16.3418	15.3447	Q9SYE2	Q9SYE2	Q9SYE2_ARATH	F11M15.26	At1g51400/F5D21_10	AT1G51400.1
18.7414	18.5428	18.9228	NaN	17.9145	19.7205	19.6579	19.7659	19.5921	19.7533	19.7505	19.3858	19.3618	19.3195	20.1529	18.5304	19.5941	19.6979	Q8LEJ7	Q8LEJ7	Q8LEJ7_ARATH	At1g55265	At1g55265	AT1G55265.1
19.8058	20.1433	20.2889	20.3423	21.5105	19.3035	19.2765	19.4999	19.4248	19.3565	19.3071	19.9117	18.8058	19.0943	19.2202	20.4182	19.2678	19.3722	Q9FXB0	Q9FXB0	Q9FXB0_ARATH	SMALLER	At1g56580/F25P12_18	AT1G56580.1
19.4786	19.7509	19.3414	19.7262	19.8492	13.8748	14.8493	15.6893	15.3144	14.7662	15.7474	15.8926	14.9318	14.3796	15.451	19.6293	15.2805	14.8988	Q9SLV3	Q9SLV3	Q9SLV3_ARATH	ZW9	At1g58270/F19C14_8	AT1G58270.1
23.0345	23.6323	24.0409	23.7446	25.0253	22.0887	22.0197	22.3799	22.857	21.6676	22.1093	21.9875	22.2669	21.0587	21.5074	23.8955	21.786	22.2026	Q9SXE9	Q9SXE9	Q9SXE9_ARATH	At1g62480	At1g62480/T3P18_4	AT1G62480.1
21.2349	21.0731	21.3294	20.8651	20.8076	20.2947	18.8391	20.2485	NaN	19.8731	20.1496	19.9619	19.9303	20.242	19.5971	21.062	19.9762	19.8138	Q9SJ13	Q9SJ13	Q9SJ13_ARATH	At2g21860	At2g21860/F7D8.18	AT2G21860.1
15.4668	16.1418	15.6112	16.2216	NaN	17.3076	17.1681	17.4444	16.8779	17.4107	17.2259	17.1055	17.0643	16.7622	16.8861	15.8604	17.0088	17.2417	Q6NMJ9	Q6NMJ9	Q6NMJ9_ARATH	At2g23840	At2g23840	AT2G23840.1
20.1745	20.5877	20.1374	20.3643	21.2094	19.4307	18.6695	19.0714	19.2032	19.1547	18.6531	19.6604	18.8148	19.3335	19.119	20.4947	19.1162	19.1059	O64691	O64691	O64691_ARATH	CCP1	AT2G34560 protein	AT2G34560.2;AT2G34560.1
17.8553	17.3149	17.6357	17.5498	17.1628	16.6287	15.9089	16.1629	15.9602	15.8901	15.9742	15.8458	15.5735	16.2033	15.7777	17.5037	15.8749	16.1102	Q9SS89	Q9SS89	Q9SS89_ARATH	At3g01660	At3g01660	AT3G01660.1
22.9168	23.0941	22.9937	22.7754	23.8158	21.4586	21.6742	21.8668	22.5198	22.1127	21.852	22.7974	21.3546	21.7766	NaN	23.1192	21.9452	21.9264	Q9LW11	Q9LW11	Q9LW11_ARATH	At3g15680	At3g15680	AT3G15680.1
16.6785	16.6719	16.5379	16.7059	16.7987	15.195	16.262	15.8935	15.4687	15.9419	15.5446	15.444	15.8777	15.5008	15.9032	16.6786	15.6541	15.7522	Q6NKQ6	A0A1I9LNY9;Q6NKQ6	Q6NKQ6_ARATH	At3g16220	At3g16220	AT3G16220.1
20.2491	20.6611	20.3576	20.5796	20.7499	21.0718	21.5044	21.1695	21.3962	21.5217	20.1885	20.314	20.2926	20.3009	20.5348	20.5195	20.3262	21.3327	Q5EAH9	Q5EAH9	Q5EAH9_ARATH	At3g55760	At3g55760	AT3G55760.3;AT3G55760.1;AT3G55760.2
21.4544	21.9505	21.6818	21.8286	22.5714	20.6884	20.4683	20.8742	21.1865	20.413	20.4905	20.7215	20.5515	20.6187	20.4699	21.8973	20.5704	20.7261	Q9STZ8	Q9STZ8;F4JRH9	Q9STZ8_ARATH	AtENODL19	At4g12880	AT4G12880.1
21.0577	20.8294	21.1722	20.8709	20.7859	22.1826	22.0779	22.082	21.8621	21.9634	21.8886	22.0172	22.0199	22.0308	22.0022	20.9432	21.9917	22.0336	Q9T0H1	Q9T0H1	Q9T0H1_ARATH	At4g13500	At4g13500	AT4G13500.1
150.754	151.682	148.549	151.856	152.586	34.4515	55.0097	34.8859	37.0821	36.3393	54.8461	36.5709	36.1496	35.6199	37.1922	20	10	10	Q84W12	Q84W12	Q84W12_ARATH	At4g16450	At4g16450	AT4G16450.1;AT4G16450.2
19.4649	18.5286	19.1969	18.9449	18.9489	20.6661	20.4757	20.6832	20.1031	20.486	20.453	20.4	20.5604	20.2418	19.7509	19.0168	20.2812	20.4828	Q8W1B3	Q8W1B3	Q8W1B3_ARATH	PRIP	At4g21445	AT4G21445.1
16.5077	16.838	17.5806	17.2114	16.7283	18.3715	18.8238	18.7969	18.6166	18.3604	18.6472	17.8204	18.4308	18.5881	18.4407	16.9732	18.3854	18.5938	Q93V62	Q93V62	Q93V62_ARATH	At4g27450	AT4g27450/F27G19_50	AT4G27450.1
18.9239	19.8472	18.9396	19.3105	20.1183	18.701	17.8439	18.3075	18.4799	17.4727	16.8423	18.135	18.0566	17.7154	NaN	19.4279	17.6873	18.161	Q8LBY9	Q8LBY9	Q8LBY9_ARATH	At5g05960	At5g05960	AT5G05960.1
20.1375	19.9553	19.7931	20.2289	19.5411	21.0447	21.9365	21.3332	21.3194	21.4099	21.7561	21.2345	21.6958	21.2758	21.5945	19.9312	21.5113	21.4087	Q9FIJ5	Q9FIJ5	Q9FIJ5_ARATH	MCA23.20	AT5g47860/MCA23_20	AT5G47860.1
14.9868	14.7408	15.8208	14.3542	15.8754	16.5293	16.08	16.0699	15.2717	16.589	16.1885	16.6164	16.1887	15.917	16.428	15.1556	16.2677	16.108	Q9LVW0	Q9LVW0	Q9LVW0_ARATH	MJP23.8	At5g54100	AT5G54100.1
16.2966	16.068	16.2848	14.7314	16.3263	16.7196	17.0915	16.0825	17.0489	16.7693	17.1761	16.9388	17.3804	16.5503	17.0969	15.9414	17.0285	16.7424	O82775	O82775	ATI1_ARATH	ATI1	ATG8-interacting protein 1	AT2G45980.1
14.6743	14.4408	14.6006	15.3761	15.7252	16.7262	17.0244	16.7151	17.1524	17.0185	16.874	16.9374	16.9836	16.6664	17.2187	14.9634	16.936	16.9273	O49472	O49472	O49472_ARATH	INDH	ATP binding protein-like	AT4G19540.1
17.824	17.915	17.9063	17.669	17.6825	18.9787	19.3089	18.9699	18.7512	18.9173	18.9119	18.7525	19.1965	19.1722	18.9932	17.7994	19.0053	18.9852	Q9FKG3;Q9FKG3-2	Q9FKG3;Q9FKG3-2	PFKA4_ARATH	PFK4	ATP-dependent 6-phosphofructokinase 4, chloroplastic	AT5G61580.2;AT5G61580.1
23.499	23.4959	23.1487	23.7407	23.1833	14.2294	16.0582	14.5078	15.6511	14.8169	14.4091	13.4816	14.8008	14.7437	15.7676	23.4135	14.6406	15.0527	Q42566	Q42566;Q8GX63;A8MR06;F4JKY3	Q42566_ARATH	ATsEH	ATsEH	AT2G26740.1
22.8055	23.2687	21.5746	24.4799	24.4842	21.0542	21.1177	21.3412	21.2471	20.7017	21.4161	21.7652	22.2857	21.0766	21.3531	23.3226	21.5793	21.0924	P25853	P25853;P25853-2;A0A1P8B7H0	BAM5_ARATH	BAM5	Beta-amylase 5	AT4G15210.1
18.6428	17.4832	17.8467	18.3918	17.2491	19.2626	19.5887	19.1911	19.1011	19.0981	19.0589	19.252	19.7443	19.3586	19.2085	17.9227	19.3245	19.2483	Q8L762	Q8L762	BAM6_ARATH	BAM6	Beta-amylase 6	AT2G32290.1
20.2602	20.2434	20.5371	20.7297	20.6431	21.515	22.2566	21.9482	21.9786	21.9728	22.0787	21.495	21.6994	21.6971	21.7423	20.4827	21.7425	21.9342	Q9FGY1	Q9FGY1;Q94KD8	BXL1_ARATH	BXL1	Beta-D-xylosidase 1	AT5G49360.1
15.2883	14.4347	14.9765	15.3309	15.3909	18.479	19.6836	18.8671	18.1769	18.1559	19.0198	17.7855	19.2094	18.8531	18.6537	15.0843	18.7043	18.6725	Q9SCV8	Q9SCV0;Q9SCV8;A0A1P8B829;A0A1P8B849	BGAL4_ARATH	BGAL4	Beta-galactosidase 4	AT5G56870.1
16.7415	17.4351	NaN	17.6828	17.7656	18.9669	19.3354	18.9146	19.2975	19.2179	18.9155	18.6293	19.2416	19.2895	19.371	17.4062	19.0894	19.1465	F4K5T2	F4K5T2	CGL_ARATH	DES1	Bifunctional cystathionine gamma-lyase/cysteine synthase	AT5G28030.1;AT5G28030.2
20.218	20.7969	20.9412	20.7835	21.2389	21.6028	21.4653	21.9617	21.6943	22.422	21.3785	21.3683	20.7138	21.1494	22.3116	20.7957	21.3843	21.8292	Q9FJ65	Q9FJ65	Q9FJ65_ARATH	MTE17.16	Bifunctional inhibitor/lipid-transfer protein/seed storage 2S albumin superfamily protein	AT5G55450.1
19.8579	20.103	20.0065	21.3253	20.89	19.0066	19.0252	19.0072	18.4381	18.0552	19.8078	17.4542	18.8274	19.2225	19.7523	20.4365	19.0128	18.7065	Q07488	Q07488	BCB1_ARATH	BCB	Blue copper protein	AT5G20230.1
20.0337	20.5237	21.2191	20.1205	20.6707	19.4314	NaN	19.0112	20.05	19.2032	NaN	19.3389	18.8183	19.1701	19.7208	20.5135	19.262	19.4239	Q9FLI7	Q9FLI7	NEET_ARATH	NEET	CDGSH iron-sulfur domain-containing protein NEET	AT5G51720.1
25.1367	24.9196	25.6124	25.0018	25.1877	24.6473	24.0914	24.2734	24.5226	24.4681	23.9005	24.1734	23.9631	24.3169	23.9792	25.1716	24.0666	24.4006	O48946	O48946	CESA1_ARATH	CESA1	Cellulose synthase A catalytic subunit 1 [UDP-forming]	AT4G32410.1
17.5381	17.3524	17.7623	17.6279	16.7818	18.4797	18.7838	18.6941	18.0936	17.8995	18.7282	18.3711	18.7729	18.5654	18.4606	17.4125	18.5796	18.3901	O80891	O80891	CSLB4_ARATH	CSLB4	Cellulose synthase-like protein B4	AT2G32540.1
18.7078	19.6692	18.7896	17.9568	20.4243	14.1128	16.7904	14.8078	17.4394	15.6963	15.9396	13.9997	15.6446	16.0701	15.5309	19.1095	15.437	15.7693	P13114	P13114;P13114-2	CHSY_ARATH	CHS	Chalcone synthase	AT5G13930.1
22.2958	22.4635	22.9769	22.4229	21.8796	23.5992	23.5805	23.7515	23.3292	23.3402	23.3502	23.392	24.0039	22.7841	23.3125	22.4077	23.3685	23.5201	Q9S7J7	Q9S7J7	CB22_ARATH	LHCB2.2	Chlorophyll a-b binding protein 2.2, chloroplastic	AT2G05070.1
22.6464	23.1881	22.9245	22.6789	23.9162	21.386	22.0906	21.6274	22.1946	21.409	22.129	21.5194	21.8264	21.61	21.6841	23.0708	21.7538	21.7415	Q9LD47;Q9LD47-2	Q9LD47;Q9LD47-2	CCS_ARATH	CCS	Copper chaperone for superoxide dismutase, chloroplastic/cytosolic	AT1G12520.2;AT1G12520.1
19.5963	19.6528	19.7648	19.803	19.9871	19.1161	17.8121	18.8078	18.5039	18.9705	19.0617	18.6725	18.5323	19.131	18.1416	19.7608	18.7078	18.6421	Q9LM02	Q9LM02	SMT1_ARATH	SMT1	Cycloartenol-C-24-methyltransferase	AT5G13710.1;AT5G13710.2
24.1178	24.1504	23.9415	24.463	23.98	24.7427	25.3558	25.058	25.1235	25.2697	25.241	24.9789	25.153	25.0515	25.4662	24.1305	25.1781	25.1099	P43297	P43297	RD21A_ARATH	RD21A	Cysteine proteinase RD21A	AT1G47128.1
19.5974	19.5938	20.9461	19.7494	20.4375	18.4293	18.9003	19.3574	18.8144	18.8854	19.6059	17.9404	18.3675	18.1051	18.9333	20.0648	18.5904	18.8774	Q94C26	Q94C26;Q8W472	PCC1_ARATH	PCC1	Cysteine-rich and transmembrane domain-containing protein PCC1	AT3G22231.1;AT3G22235.2;AT3G22235.1
17.346	16.3799	16.9304	17.0533	16.983	16.2832	16.1631	16.775	16.5301	16.0344	16.0781	15.7874	NaN	15.7121	15.3495	16.9385	15.7318	16.3572	O48845	O48845;A0A1P8AX49	CYB5B_ARATH	CYTB5-B	Cytochrome b5 isoform B	AT2G32720.1
17.1767	17.8737	17.6888	17.3697	18.2544	21.3533	21.1911	21.469	21.4562	21.4241	21.1662	21.4138	21.1843	21.0106	21.4453	17.6727	21.244	21.3787	Q93VA3	Q93VA3	CYC6_ARATH	PETJ	Cytochrome c6, chloroplastic	AT5G45040.1
21.8278	21.4178	22.0128	21.2305	21.4436	20.8953	20.4932	21.0695	20.3823	19.9792	20.4739	20.426	21.6392	20.442	20.6259	21.5865	20.7214	20.5639	O65782	O65782	C83B1_ARATH	CYP83B1	Cytochrome P450 83B1	AT4G31500.1
19.6743	19.596	19.9675	19.274	19.5252	18.7945	18.1339	18.8008	18.0204	18.039	18.9754	18.7929	18.9127	18.4685	18.6487	19.6074	18.7596	18.3577	Q42600	Q42600	C84A1_ARATH	CYP84A1	Cytochrome P450 84A1	AT4G36220.1
20.9721	20.752	20.9767	20.5434	20.0601	20.0757	19.0741	19.2163	19.3258	19.4919	19.3793	NaN	19.6234	19.3413	19.347	20.6609	19.4228	19.4368	Q42602	Q42602	C89A2_ARATH	CYP89A2	Cytochrome P450 89A2	AT1G64900.1
17.2138	16.5901	16.8188	17.0983	16.5095	17.6666	18.2005	17.8939	17.8138	18.0587	18.1189	17.7393	18.3121	18.0613	18.1125	16.8461	18.0688	17.9267	O23240	O23240	D2HDH_ARATH	D2HGDH	D-2-hydroxyglutarate dehydrogenase, mitochondrial	AT4G36400.2;AT4G36400.1
19.1975	19.3418	19.3371	19.216	20.0339	18.2978	18.3131	18.1726	18.6403	17.8147	18.3214	17.9767	19.4021	18.5439	19.0269	19.4253	18.6542	18.2477	O04130;O04130-2	O04130;O04130-2	SERA2_ARATH	PGDH2	D-3-phosphoglycerate dehydrogenase 2, chloroplastic	AT1G17745.2;AT1G17745.1
16.3167	15.8294	16.1685	15.6481	16.4185	14.8829	15.4871	15.1523	14.0984	14.8744	15.4967	15.7821	16.1558	15.961	14.8418	16.0762	15.6475	14.899	Q8RXK6	Q8RXK6	RH8_ARATH	RH8	DEAD-box ATP-dependent RNA helicase 8	AT4G00660.1;AT4G00660.2
19.4263	19.8976	19.6517	20.2575	19.9371	18.6297	17.6181	18.7541	18.5111	18.9114	19.3035	18.6125	NaN	18.2861	18.8777	19.834	18.77	18.4849	Q8RYE7	Q8RYE7	DF196_ARATH	ATTI4	Defensin-like protein 196	AT2G43535.1
17.2594	17.155	17.2647	17.0146	16.7163	16.8569	15.9907	13.5194	15.1597	16.8244	13.816	14.943	16.0687	15.2996	13.2897	17.082	14.6834	15.6702	Q39182	Q39182	DEF02_ARATH	PDF2.2	Defensin-like protein 2	AT2G02100.1
19.084	19.2201	19.2465	19.3655	19.0982	20.2297	20.5614	20.3404	20.4985	20.3692	20.6248	20.2645	20.3398	20.2987	20.4286	19.2029	20.3913	20.3998	Q9FMF1	Q9FMF1	Q9FMF1_ARATH	MSJ1.22	D-fructose-1,6-bisphosphate 1-phosphohydrolase	AT5G64380.1
25.2134	24.7856	25.1146	24.5485	24.9523	24.0561	23.6465	23.8155	23.9997	23.2686	23.3151	23.8971	23.8852	24.1081	23.7565	24.9229	23.7924	23.7573	Q1H537	Q1H537	DCVR_ARATH	DVR	Divinyl chlorophyllide a 8-vinyl-reductase, chloroplastic	AT5G18660.1
17.0695	18.2204	17.276	17.8967	18.2421	16.0611	16.8166	17.1268	16.4618	16.3225	17.0858	17.2684	16.5194	16.7873	16.6814	17.7409	16.8685	16.5578	O24658	O24658	CHI59_ARATH	At2g43590	Endochitinase At2g43590	AT2G43590.1
22.3496	22.6531	23.1848	22.5708	22.31	21.8005	21.0259	21.4005	21.5264	21.5288	20.9822	21.7284	21.414	21.7152	23.0365	22.6137	21.7753	21.4564	O24603	O24603	CHI_ARATH	CHI	Endochitinase CHI	AT2G43570.1
22.7247	23.31	23.1289	22.7536	23.6489	21.6966	21.445	21.5376	21.931	21.4593	21.6371	22.2603	21.4906	21.4769	21.9771	23.1132	21.7684	21.6139	Q8LCP6	Q8LCP6	GUN10_ARATH	At1g75680	Endoglucanase 10	AT1G75680.1
20.7661	20.3891	20.283	19.9004	20.4925	19.7853	18.8347	19.036	19.323	18.1861	18.7368	19.3524	19.0614	19.2958	18.981	20.3662	19.0855	19.033	Q38890	Q38890	GUN25_ARATH	KOR	Endoglucanase 25	AT5G49720.1
19.5299	19.3431	19.3788	19.5214	19.0484	17.5303	18.0439	17.975	17.7481	17.4933	17.5508	17.9977	18.0717	17.6531	17.8992	19.3643	17.8345	17.7581	O23299	O23299	ECI2_ARATH	ECI2	Enoyl-CoA delta isomerase 2, peroxisomal	AT4G14430.1
20.5842	20.8677	20.6344	20.8419	21.1062	21.5539	21.8261	21.8383	21.8801	21.9493	21.7593	21.8161	21.516	21.4958	21.8121	20.8069	21.6799	21.8095	Q9ZVA1	Q9ZVA1	EP1L1_ARATH	At1g78820	EP1-like glycoprotein 1	AT1G78820.1
21.8331	22.5073	22.3378	22.3643	22.4192	21.21	20.5933	21.2018	21.3742	21.2827	21.9348	21.177	21.5738	21.0694	21.2388	22.2923	21.3988	21.1324	Q9ZVA4	Q9ZVA5;Q9ZVA4	EP1L3_ARATH	At1g78850	EP1-like glycoprotein 3	AT1G78850.1
21.3291	23.4018	NaN	22.4371	23.8851	25.9839	26.2019	26.1611	26.9162	27.8616	26.0276	26.3218	26.2331	26.7904	26.2485	22.7633	26.3243	26.6249	Q8RY71	Q8RY71;Q8RY71-2;A0A1P8ARA7	ESP_ARATH	ESP	Epithiospecifier protein	AT1G54040.2
17.8076	18.5701	18.5815	18.4822	18.7966	17.3998	16.3659	17.3098	16.9291	16.0608	16.1478	16.8357	16.6521	16.566	16.6401	18.4476	16.5683	16.8131	Q38864	Q38864	EXPA5_ARATH	EXPA5	Expansin-A5	AT3G29030.1
20.4184	20.4476	20.3276	20.5487	20.265	21.8687	22.149	22.1698	22.175	22.1002	22.1268	22.1508	22.0941	22.1565	21.9768	20.4015	22.101	22.0925	F4K1P8;Q9LV69	Q9LV69;F4K1P8;A0A1P8BCQ6	F4K1P8_ARATH;Q9LV69_ARATH	MJE7.7	FAD-dependent oxidoreductase family protein	AT5G48440.2;AT5G48440.1
19.5712	20.2109	20.1174	19.7841	20.6526	19.0944	18.693	18.8824	19.2879	18.8147	18.9495	19.3506	18.5514	19.1427	19.0025	20.0672	18.9993	18.9545	O23344	O23344	FDC1_ARATH	FDC1	Ferredoxin C 1, chloroplastic	AT4G14890.1
19.4271	18.9931	20.1981	18.8939	20.777	15.7531	15.2449	15.8419	16.8614	12.8641	15.0586	13.7938	14.5418	15.6077	14.7789	19.6578	14.7562	15.3131	Q9LYN2	Q9LYN2	FRI3_ARATH	FER3	Ferritin-3, chloroplastic	AT3G56090.1
17.1933	16.8041	18.3021	16.2284	18.455	14.8765	14.9602	16.5807	15.0332	14.6034	15.5074	13.977	14.2339	14.834	13.2493	17.3966	14.3603	15.2108	Q9S756	Q9S756	FRI4_ARATH	FER4	Ferritin-4, chloroplastic	AT2G40300.1
23.2923	23.3906	23.4372	23.3921	23.6906	22.5486	22.2863	22.4844	22.4999	22.3224	22.4223	22.779	22.5925	22.5007	22.2915	23.4406	22.5172	22.4283	Q9FK25	Q9FK25	OMT1_ARATH	OMT1	Flavone 3'-O-methyltransferase 1	AT5G54160.1
22.0712	22.3486	22.2924	22.3466	22.7601	20.1994	21.2301	20.7201	20.6588	20.483	20.3692	21.0067	20.4671	20.6091	20.8143	22.3638	20.6533	20.6583	Q9LNE6	Q9LNE6	U89C1_ARATH	UGT89C1	Flavonol 7-O-rhamnosyltransferase	AT1G06000.1
20.1628	20.296	20.3036	20.5101	21.1981	18.8654	18.7749	19.0515	18.9911	18.6397	18.039	19.3585	18.1666	19.2465	18.8758	20.4941	18.7373	18.8645	Q96330	Q96330	FLS1_ARATH	FLS1	Flavonol synthase/flavanone 3-hydroxylase	AT5G08640.1;AT5G08640.2
18.8101	19.1384	18.9285	19.0861	19.4803	17.9825	17.4533	17.8459	17.5989	17.5507	17.2727	18.0183	17.7284	17.9315	17.8515	19.0887	17.7605	17.6863	Q9S9P6	Q9S9P6	U78D1_ARATH	UGT78D1	Flavonol-3-O-rhamnosyltransferase	AT1G30530.1
23.0879	23.0866	23.103	23.4565	22.9195	24.1124	24.2232	24.1992	24.1797	24.3316	24.3479	24.0329	24.3976	24.0446	24.3746	23.1307	24.2395	24.2092	Q9S7E4	Q9S7E4;A0A1P8B9L1;A0A1P8B9N1	FDH_ARATH	FDH1	Formate dehydrogenase, chloroplastic/mitochondrial	AT5G14780.1
20.2427	20.4533	20.1261	20.6229	20.003	19.2782	19.156	19.5427	19.2962	19.2333	18.8526	19.2528	19.3398	19.2788	19.4407	20.2896	19.2329	19.3013	O65355	O65355;F4IBT7	GGH2_ARATH	GGH2	Gamma-glutamyl hydrolase 2	AT1G78680.2;AT1G78680.1
22.8693	22.9203	22.6404	23.2857	23.1328	21.8399	21.8716	21.7606	21.8403	21.9612	22.0767	22.0896	22.3586	21.8152	21.9255	22.9697	22.0531	21.8547	Q84QC1	Q84QC1	GCT23_ARATH	GGCT2;3	Gamma-glutamylcyclotransferase 2-3	AT1G44790.1
14.9932	14.9406	14.4057	15.1806	15.5607	NaN	14.1238	13.1914	13.9969	13.708	13.8721	NaN	14.9234	14.5682	14.5386	15.0162	14.4756	13.755	A4FVR1	A4FVR1	GIP1L_ARATH	GIP1L	GBF-interacting protein 1-like	AT1G55820.1
16.5223	16.5176	16.4219	15.8374	16.7469	18.8203	19.1682	18.6836	18.8568	18.5374	18.8821	18.8179	18.8177	19.0465	18.8626	16.4092	18.8854	18.8133	Q9MAA1	Q9MAA1	GDL49_ARATH	At3g05180	GDSL esterase/lipase At3g05180	AT3G05180.1
20.3973	20.5357	19.7798	20.4887	19.6212	21.2884	21.2943	20.8631	21.0633	21.2521	21.194	21.2426	21.1448	21.3155	21.2696	20.1645	21.2333	21.1522	Q9STM6	Q9STM6	GDL57_ARATH	At3g48460	GDSL esterase/lipase At3g48460	AT3G48460.1
26.3251	26.855	26.5222	26.6691	26.4471	21.2669	20.9254	21.3074	21.3761	21.3693	21.4251	21.1763	21.5048	21.2628	21.4193	26.5637	21.3577	21.249	Q9LJG3	Q9LJG3;A0A1I9LQL1	ESM1_ARATH	ESM1	GDSL esterase/lipase ESM1	AT3G14210.1
25.6561	25.7841	25.8356	25.7924	26.1713	24.993	24.7946	24.9476	24.9956	25.09	24.4737	25.3453	24.6125	25.044	24.6903	25.8479	24.8332	24.9642	Q9CA67	Q9CA67	CHLP_ARATH	CHLP	Geranylgeranyl diphosphate reductase, chloroplastic	AT1G74470.1
20.2163	19.6783	19.8306	20.4159	19.0401	20.8057	21.4983	20.713	21.0882	21.3391	21.1941	20.2424	21.0659	20.8422	21.1909	19.8362	20.9071	21.0889	Q9SFF9	Q9SFF9	GL17_ARATH	At3g05950	Germin-like protein subfamily 1 member 7	AT3G05950.1
22.701	22.9588	22.7202	22.9311	22.5619	21.9822	21.3571	21.7814	20.241	21.4592	21.732	21.6995	21.6071	20.2559	21.6757	22.7746	21.394	21.3642	Q9FZ27	Q9FZ27	GL22_ARATH	At1g02335	Germin-like protein subfamily 2 member 2	AT1G02335.1
18.5924	18.9328	18.7869	19.214	19.1664	17.599	18.3375	17.944	18.123	17.4725	18.2261	18.4024	17.9392	18.3894	18.1006	18.9385	18.2115	17.8952	Q9M2T6	Q9M2T6	Q9M2T6_ARATH	T22E16.90	Glucan endo-1,3-beta-D-glucosidase	AT3G55430.1
16.7968	15.2575	14.2233	15.6756	16.4333	18.2613	18.9315	19.2119	18.8739	19.4822	17.9575	18.2852	17.651	18.5096	18.6558	15.6773	18.2118	18.9522	Q6NKW9	Q6NKW9	E138_ARATH	At1g64760	Glucan endo-1,3-beta-glucosidase 8	AT1G64760.2;AT1G64760.1
22.911	24.0466	24.2465	24.0132	23.3219	20.9018	21.6886	22.1067	21.6547	21.6682	20.4992	21.1996	21.2517	20.9014	24.7767	23.7078	21.7257	21.604	P33157	P33157;A0A1I9LMG6	E13A_ARATH	BG2	Glucan endo-1,3-beta-glucosidase, acidic isoform	AT3G57260.1
22.1421	22.3615	22.2869	22.5072	22.3131	23.2954	23.5969	23.3991	23.5948	23.677	23.7147	23.5224	23.4305	23.4957	23.5523	22.3222	23.5431	23.5126	A0A1P8BDF7;Q9FJY6	Q9FJY6;A0A1P8BDF7	A0A1P8BDF7_ARATH;Q9FJY6_ARATH	At5g66530	Glucose-6-phosphate 1-epimerase	AT5G66530.1;AT5G66530.2
23.4568	23.9316	23.8355	23.9069	24.8664	23.2083	22.7807	22.6696	23.1257	22.5621	22.1894	23.4216	22.6163	23.1449	22.8553	23.9994	22.8455	22.8693	P42804	P42804;Q9SJX1	HEM11_ARATH	HEMA1	Glutamyl-tRNA reductase 1, chloroplastic	AT1G58290.1
22.4985	22.883	22.6465	22.3407	23.0328	22.0134	21.3082	21.6083	21.7815	21.8675	21.1522	22.342	21.4818	21.749	21.569	22.6803	21.6588	21.7158	Q9LU39	Q9LU39	GLUBP_ARATH	GLUTRBP	Glutamyl-tRNA reductase-binding protein, chloroplastic	AT3G21200.1
21.1336	20.8714	20.8646	21.5847	20.7413	19.0312	19.9506	20.091	19.5642	19.4706	21.3309	19.1591	20.5036	19.3204	20.7856	21.0391	20.2199	19.6215	P42760	P42760	GSTF6_ARATH	GSTF6	Glutathione S-transferase F6	AT1G02930.2;AT1G02930.1
22.9638	22.8185	22.8393	23.3038	22.5369	21.0528	21.8295	21.8659	21.7367	21.4895	23.48	21.1665	22.4542	21.5884	22.6812	22.8925	22.2741	21.5949	P42760;Q9SRY5	Q9SRY5;P42760	GSTF6_ARATH;GSTF7_ARATH	GSTF6;GSTF7	Glutathione S-transferase F6	AT1G02920.1;AT1G02930.2;AT1G02930.1
23.9913	23.8598	24.2298	24.2425	24.0453	22.7006	22.3776	23.1902	22.4199	22.9087	22.9927	23.0552	23.1606	22.0228	22.49	24.0737	22.7443	22.7194	Q9FUS6	Q9FUS6	GSTUD_ARATH	GSTU13	Glutathione S-transferase U13	AT1G27130.1
20.4605	20.6589	20.9613	20.5212	21.4034	20.6036	19.5979	19.5613	19.7732	19.4305	18.6569	19.8934	19.1532	19.0362	19.7323	20.8011	19.2944	19.7933	Q9SAJ6	Q9SAJ6	G3PP1_ARATH	GAPCP1	Glyceraldehyde-3-phosphate dehydrogenase GAPCP1, chloroplastic	AT1G79530.1
15.5458	15.2067	15.191	15.1772	15.6081	NaN	14.4001	14.4985	14.4334	14.3136	14.5869	14.0466	14.1048	14.637	14.1952	15.3458	14.3141	14.4114	F4J509;F4J510;F4J511	F4J509;F4J510;F4J511	F4J509_ARATH;F4J510_ARATH;F4J511_ARATH	At3g10970	Haloacid dehalogenase-like hydrolase (HAD) superfamily protein	AT3G10970.2;AT3G10970.3;AT3G10970.1
22.8524	22.7121	22.9255	22.7681	22.6068	23.787	23.9943	23.8181	23.6935	24.0621	23.8264	23.8742	23.9678	23.8985	23.5747	22.773	23.8283	23.871	Q680K2	Q680K2	GPPL1_ARATH	At4g39970	Haloacid dehalogenase-like hydrolase domain-containing protein At4g39970	AT4G39970.1
19.5033	19.9081	19.7754	19.6521	19.8028	18.531	18.739	18.6323	19.2236	18.504	18.851	18.7794	18.4207	18.5609	19.4908	19.7283	18.8206	18.726	P22954	P22954	HS702_ARATH	HSP70-2	Heat shock 70 kDa protein 2	AT5G02490.1
19.2029	18.4205	18.2993	17.8479	18.3622	18.5969	19.3682	18.0231	18.9195	19.0789	19.9543	19.1611	19.6039	19.2371	19.451	18.4266	19.4815	18.7973	Q9LHA8;Q9S9N1	Q9S9N1;Q9LHA8	HS704_ARATH;HSP7E_ARATH	HSP70-4;HSP70-5	Heat shock 70 kDa protein 4	AT3G12580.1;AT1G16030.1
17.3883	17.3088	17.4855	17.8662	17.3463	16.5213	16.1417	NaN	14.8392	16.86	15.7769	16.0737	16.6763	16.4592	15.0943	17.479	16.0161	16.0906	A0A1P8B9A4;A0A1P8B9B2;B3H4A8;F4JLT1	F4JLT1;A0A1P8B9A4;A0A1P8B9B2;B3H4A8	A0A1P8B9A4_ARATH;A0A1P8B9B2_ARATH;B3H4A8_ARATH;F4JLT1_ARATH	At4g16380	Heavy metal transport/detoxification superfamily protein	AT4G16380.1;AT4G16380.2
20.698	21.0652	20.6859	20.5132	20.8221	19.6895	19.8692	19.7271	19.5234	20.2063	18.3979	19.6438	19.8311	20.2674	19.871	20.7569	19.6022	19.8031	Q9FFC0	Q9FFC0	H2B10_ARATH	At5g22880	Histone H2B.10	AT5G22880.1
16.8644	17.6548	17.226	18.014	17.159	18.2125	18.866	18.6532	18.4907	18.4134	18.4322	18.4582	18.8095	18.462	18.3017	17.3836	18.4927	18.5272	Q9ZRA2	Q9ZRA2	HGD_ARATH	HGO	Homogentisate 1,2-dioxygenase	AT5G54080.2;AT5G54080.1
19.034	19.4597	18.5343	18.7117	19.9569	14.9052	14.7845	13.7222	14.3621	14.7805	15.3359	13.4968	16.5601	14.0524	13.7647	19.1393	14.642	14.5109	Q8W4H8	Q8W4H8	GDL19_ARATH	GLL23	Inactive GDSL esterase/lipase-like protein 23	AT1G54010.1
18.2036	17.7571	17.6821	18.253	17.267	17.2396	16.8508	16.9956	16.2953	15.6906	16.9372	17.2116	17.567	17.2769	16.8135	17.8326	17.1612	16.6144	Q8GZ29	Q8GZ29;Q9LYU1;F4K2J6	GH315_ARATH	GH3.15	Indole-3-acetic acid-amido synthetase GH3.15	AT5G13370.1
21.8796	22.4254	22.4498	21.4087	22.2955	23.3956	23.6481	23.5832	23.4101	23.3524	23.7835	23.4901	23.7396	23.6007	23.5405	22.0918	23.6309	23.4779	Q8GWA1	Q8GWA1	NDA1_ARATH	NDA1	Internal alternative NAD(P)H-ubiquinone oxidoreductase A1, mitochondrial	AT1G07180.1
22.7862	22.447	22.6639	22.744	22.5884	24.3653	24.2428	24.3878	24.0057	24.0769	24.4274	24.235	24.5563	24.1574	24.0732	22.6459	24.2899	24.2157	O80874;Q8GWA1	O80874;Q8GWA1	NDA1_ARATH;NDA2_ARATH	NDA1;NDA2	Internal alternative NAD(P)H-ubiquinone oxidoreductase A2, mitochondrial	AT1G07180.1;AT2G29990.1
23.1296	23.5214	23.8627	24.2975	24.8673	22.5164	21.3036	22.375	21.8506	21.7227	21.8143	22.2342	24.5674	21.2825	22.0987	23.9357	22.3994	21.9537	O04309	O04309;O04309-2;A0A1I9LQM9	JAL35_ARATH	JAL35	Jacalin-related lectin 35	AT3G16470.2;AT3G16470.1
18.1936	18.8113	17.8947	18.385	18.0933	20.1092	20.4873	20.4491	20.4587	20.2892	20.4701	20.2011	21.8416	20.424	20.9587	18.2756	20.7791	20.3587	Q9ZU23	Q9ZU23	JAL5_ARATH	JAL5	Jacalin-related lectin 5	AT1G52000.1
18.2267	18.3247	18.6623	18.2347	19.0954	17.6669	16.8938	18.2559	17.514	17.6408	17.8446	17.8708	16.4836	17.5119	17.0972	18.5088	17.3616	17.5943	A0A1P8AVN7;F4HQ25;Q9FZI4	F4HQ25;Q9FZI4;A0A1P8AVN7	A0A1P8AVN7_ARATH;F4HQ25_ARATH;Q9FZI4_ARATH	At1g66940;F1O19.2	Kinase-like protein	AT1G66940.2;AT1G66940.1;AT1G66940.3
20.7821	20.9116	20.6708	21.0198	20.9726	21.8789	22.1719	21.953	22.1881	22.0306	22.6602	21.7742	22.2599	21.8853	22.5226	20.8714	22.2204	22.0445	Q9LMU2	Q9LMU2	KTI5_ARATH	KTI5	Kunitz trypsin inhibitor 5	AT1G17860.1
18.1961	18.2311	18.5998	18.2546	18.4702	17.136	16.8362	17.9095	17.4704	16.8224	17.183	17.6037	18.0293	17.6338	17.3211	18.3504	17.5542	17.2349	Q940X9	Q940X9;F4K703;F4K704	LRP1A_ARATH	LARP1A	La-related protein 1A	AT5G21160.2;AT5G21160.1;AT5G21160.3
22.587	23.3141	22.9754	23.6683	23.5443	14.9628	14.0366	15.065	14.8348	15.5582	15.3548	15.1945	14.9247	13.9824	15.857	23.2178	15.0627	14.8915	Q9LZF5	Q9LZF5	LECT6_ARATH	LLP	Lectin-like protein	AT5G03350.1
22.0248	22.6088	22.0182	22.4704	21.5927	20.9101	20.941	21.1153	20.9005	21.4132	21.8889	21.1615	21.7041	20.9299	21.2158	22.143	21.38	21.056	Q9LJR2;Q9LK72;Q9LZF5	Q9LJR2;Q9LZF5;Q9LNN3;Q9LK72	LECT2_ARATH;LECT5_ARATH;LECT6_ARATH	At3g16530;LEC;LLP	Lectin-like protein LEC	AT5G03350.1;AT1G53080.1;AT3G15356.1;AT3G16530.1
19.6471	20.5166	20.4567	20.7292	20.0861	21.3169	20.9472	21.536	21.1592	21.2217	21.1539	21.2994	21.2957	21.4781	21.3248	20.2871	21.3104	21.2362	Q8RX72	Q8RX72	AMPL3_ARATH	LAP3	Leucine aminopeptidase 3, chloroplastic	AT4G30910.1
20.208	20.7083	20.5581	20.3612	21.1029	19.4119	19.2854	19.8527	19.7924	19.1595	19.4681	19.5136	19.3099	19.5642	19.695	20.5877	19.5102	19.5004	Q9LXU5	Q9LXU5	Q9LXU5_ARATH	At5g12940	Leucine-rich repeat (LRR) family protein	AT5G12940.1
19.6613	19.4855	19.9122	19.3531	19.3278	20.0368	20.6192	20.3515	20.5631	20.5702	20.5525	20.2174	20.8234	20.7592	20.6487	19.548	20.6002	20.4282	Q9SHU4	Q9SHU4	Q9SHU4_ARATH	At2g15320	Leucine-rich repeat (LRR) family protein	AT2G15320.1
17.9286	17.764	18.1052	17.5882	18.3035	17.3388	16.6978	17.0116	17.1078	16.7091	16.4935	17.1004	16.1226	17.4309	16.5922	17.9379	16.7479	16.973	Q9XIA9	Q9XIA9;A0A1P8ARJ4	LACS2_ARATH	LACS2	Long chain acyl-CoA synthetase 2	AT1G49430.1
17.4724	17.7207	17.7268	17.6437	17.7768	18.5643	18.8076	18.833	18.8302	18.821	18.9543	18.8958	18.8314	18.7171	18.823	17.6681	18.8443	18.7712	Q8H151	Q8H151	AAE13_ARATH	AAE13	Malonate--CoA ligase	AT3G16170.1
19.5905	19.6717	19.5899	19.8119	19.6472	20.7913	20.7354	20.8401	20.7243	20.8722	20.9126	20.7071	20.7693	20.7718	20.9402	19.6622	20.8202	20.7927	Q0WM29	Q0WM29;A8MQH4;A8MQR6	MMSA_ARATH	ALDH6B2	Methylmalonate-semialdehyde dehydrogenase [acylating], mitochondrial	AT2G14170.2;AT2G14170.1
25.1577	25.0536	24.7845	25.3443	25.2029	24.1584	23.3368	23.3401	23.7838	24.0159	22.9134	23.956	24.3925	23.4148	24.2283	25.1086	23.781	23.727	Q9FG67	Q9FG67;A0A1P8B9L6;A0A1P8B9L0	MAM1_ARATH	MAM1	Methylthioalkylmalate synthase 1, chloroplastic	AT5G23010.1
15.9166	15.7907	15.4208	16.0866	16.2258	15.2129	14.6201	15.1736	15.1452	15.174	14.423	15.4713	14.7979	15.3729	14.1149	15.8881	14.836	15.0652	Q8W4J2	Q8W4J2	MPK16_ARATH	MPK16	Mitogen-activated protein kinase 16	AT5G19010.1
14.383	15.8354	14.6293	15.722	14.9821	21.0538	20.8085	21.0713	20.6717	20.8808	20.6603	20.5286	20.9093	20.6341	20.9531	15.1104	20.7371	20.8972	Q39025	Q39025	MPK5_ARATH	MPK5	Mitogen-activated protein kinase 5	AT4G11330.1
17.9815	18.1215	17.9359	18.4247	18.3981	16.9498	18.1606	17.0437	18.1694	17.0695	17.8735	16.192	16.1443	16.9919	17.0774	18.1723	16.8558	17.4786	Q84JZ6;Q84JZ6-2	Q84JZ6;Q84JZ6-2	MORF3_ARATH	MORF3	Multiple organellar RNA editing factor 3, mitochondrial	AT3G06790.2;AT3G06790.1
27.4113	28.018	27.4955	28.3286	27.9944	18.3547	17.3939	19.4388	17.8109	19.4439	18.744	19.7048	21.7329	19.4243	20.2476	27.8496	19.9707	18.4884	Q9C5C2	Q9C5C2;Q9C5C2-2	BGL37_ARATH	TGG2	Myrosinase 2	AT5G25980.2;AT5G25980.3;AT5G25980.1
22.6615	23.1361	23.2643	22.8243	23.0967	22.1794	21.7666	21.9153	22.119	21.4236	22.0065	21.6388	21.8376	21.9685	21.8208	22.9966	21.8544	21.8808	Q9SXC0	Q9SXC0	Q9SXC0_ARATH	At1g59960	NAD(P)-linked oxidoreductase superfamily protein	AT1G59960.1
20.8259	20.9834	21.1745	21.1272	20.7848	22.2374	22.3011	22.1592	22.332	22.3025	22.4215	22.2826	22.2329	22.2097	22.2298	20.9792	22.2753	22.2664	Q39173	Q39173;Q93Z72;A0A1P8BEE4	P2_ARATH	P2	NADP-dependent alkenal double bond reductase P2	AT5G16990.1
18.4441	18.9044	18.6648	18.6581	19.4443	16.5659	17.3839	17.0773	16.652	16.6571	14.9817	17.7426	17.0324	17.0404	17.1832	18.8231	16.7961	16.8672	Q9S818	Q9S818	FL3H_ARATH	F3H	Naringenin,2-oxoglutarate 3-dioxygenase	AT3G51240.1
18.5709	18.7819	18.3706	18.5596	19.6132	17.2448	17.8138	17.4867	18.0287	17.963	17.9676	18.4988	17.8045	18.1834	17.7208	18.7792	18.035	17.7074	Q8LGC6	Q8LGC6	NACA5_ARATH	At1g33040	Nascent polypeptide-associated complex subunit alpha-like protein 5	AT1G33040.1
18.6356	19.5676	19.427	19.5808	20.0019	18.6043	18.0352	18.7515	18.3445	18.1009	18.148	18.7532	19.5335	18.3233	18.6209	19.4426	18.6758	18.3673	Q9SDM9	Q9SDM9	JAL28_ARATH	NSP1	Nitrile-specifier protein 1	AT3G16400.1;AT3G16400.2
18.4045	20.8511	19.4692	21.0895	21.87	17.466	18.2783	19.5914	18.0678	15.2511	17.8688	17.813	17.8159	18.8765	19.398	20.3369	18.3544	17.7309	Q9S7I3	Q9S7I3	NLTP2_ARATH	LTP2	Non-specific lipid-transfer protein 2	AT2G38530.1
21.5173	21.6924	21.7997	21.8784	21.5022	19.651	20.0314	20.566	19.8217	20.1218	20.0929	19.8215	19.917	19.7441	20.8742	21.678	20.0899	20.0384	Q9SU14	Q9SU14;F4JRE7;A0A1P8B846;A0A1P8B842	NUDT7_ARATH	NUDT7	Nudix hydrolase 7	AT4G12720.3;AT4G12720.2;AT4G12720.1;AT4G12720.4
16.7205	16.7393	17.3771	16.1124	17.3823	17.0118	15.5479	16.5251	15.8608	15.5583	15.5569	15.9208	14.9786	15.1353	16.0659	16.8663	15.5315	16.1008	F4HYR4	F4HYR4	OFT15_ARATH	OFUT15	O-fucosyltransferase 15	AT1G62330.1
21.3675	21.9808	21.8171	21.8095	22.7789	21.3167	20.82	21.3402	21.1065	20.9141	20.7235	21.2064	20.739	20.1276	20.812	21.9508	20.7217	21.0995	A0A1P8B068;Q9ZV34	A0A1P8B068;Q9ZV34	A0A1P8B068_ARATH;Q9ZV34_ARATH	At2g28790;CBP1	Pathogenesis-related thaumatin superfamily protein	AT2G28790.1
23.4909	23.7851	23.4008	23.6386	23.4159	18.8114	19.5308	18.2319	19.3238	18.7743	19.5644	18.4985	19.1436	18.0026	19.7223	23.5463	18.9863	18.9344	Q9C5C8;Q9M0Z6	Q84JT6;Q84JT6-2;Q9C5C8;Q9C5C8-2;Q9M0Z6	MSRB2_ARATH;MSRB3_ARATH	MSRB2;MSRB3	Peptide methionine sulfoxide reductase B2, chloroplastic	AT4G04800.1;AT4G21860.2;AT4G21850.2;AT4G21850.1;AT4G21860.3;AT4G21860.1
21.2813	21.4204	20.7533	21.6787	21.1685	22.5336	22.4445	22.4134	22.7168	22.7951	22.7739	22.7272	23.066	22.6451	23.0596	21.2604	22.8544	22.5807	Q9ZS91	Q9ZS91;F4JGY0	MSRB5_ARATH	MSRB5	Peptide methionine sulfoxide reductase B5	AT4G04830.1
20.9895	21.4709	21.012	21.5141	21.5377	22.3486	22.1703	22.1663	22.3037	22.4926	22.3022	22.3519	22.241	22.218	22.4645	21.3048	22.3155	22.2963	P34790	P34790	CP18C_ARATH	CYP18-3	Peptidyl-prolyl cis-trans isomerase CYP18-3	AT4G38740.1
19.2641	19.1992	19.221	19.7368	19.1408	21.2232	20.797	20.8632	21.0785	20.817	20.967	20.6795	20.7315	20.1218	20.8027	19.3124	20.6605	20.9558	Q9SZB9	Q9SZB9;A0A1P8B4A9	PER47_ARATH	PER47	Peroxidase 47	AT4G33420.1
20.1406	19.5239	19.8018	19.2132	19.1977	21.0349	20.6592	20.8749	20.4925	20.4153	20.6242	20.3981	21.0738	20.7173	20.7871	19.5754	20.7201	20.6954	Q8GYC7	Q8GYC7;F4JPU9	PGL1B_ARATH	PGRL1B	PGR5-like protein 1B, chloroplastic	AT4G11960.1;AT4G11960.2
17.3795	17.0107	16.842	17.5189	19.0132	14.3297	14.0608	15.8078	15.0089	13.9204	15.2425	15.3221	14.3502	16.3652	15.8718	17.5529	15.4304	14.6255	P35510	P35510	PAL1_ARATH	PAL1	Phenylalanine ammonia-lyase 1	AT2G37040.1
19.8275	20.1723	20.172	19.862	20.5627	18.8227	18.2084	18.5736	18.8352	18.7291	18.261	19.1578	18.4695	18.7729	18.6599	20.1193	18.6642	18.6338	Q9SK84	Q9SK84	Q9SK84_ARATH	At1g22410	Phospho-2-dehydro-3-deoxyheptonate aldolase	AT1G22410.1
20.476	20.6712	20.7302	20.6698	21.8514	19.9426	19.5367	19.7974	19.6151	19.7178	19.5893	20.1771	20.4955	19.8891	19.7845	20.8797	19.9871	19.7219	P29976	P29976	AROF_ARATH	DHS1	Phospho-2-dehydro-3-deoxyheptonate aldolase 1, chloroplastic	AT4G39980.1
26.5154	26.55	26.8713	27.1412	27.266	25.9373	24.6953	26.0025	25.8083	26.0114	25.979	25.5143	25.6684	25.5435	26.2279	26.8688	25.7866	25.691	A0A1I9LN21;Q9M214	Q9M214;A0A1I9LN21	A0A1I9LN21_ARATH;Q9M214_ARATH	At3g60450;T8B10_110	Phosphoglycerate mutase family protein	AT3G60450.1
17.634	17.6292	17.0586	16.9789	17.3521	16.3947	16.0801	16.8103	15.2416	15.4607	16.2086	15.9076	16.4519	15.6294	16.2595	17.3306	16.0914	15.9975	Q39032	Q39032	PLCD1_ARATH	PLC1	Phosphoinositide phospholipase C 1	AT5G58670.1
20.9859	20.6264	20.8811	20.747	20.422	24.1993	23.9991	24.3458	23.9945	23.5333	22.9697	23.0763	23.1941	23.0162	22.9973	20.7325	23.0507	24.0144	Q9FNA9	Q9FNA9;Q9FYC7;A0A1P8BD92;A0A1P8BD95	PDAT1_ARATH	PDAT1	Phospholipid:diacylglycerol acyltransferase 1	AT5G13640.1
18.8845	19.5021	19.1759	19.0417	19.4249	20.2543	20.4216	20.2472	20.3	19.8322	19.6537	20.094	19.9426	19.9041	20.368	19.2058	19.9925	20.2111	P52422	P52422	PUR3_ARATH	PUR3	Phosphoribosylglycinamide formyltransferase, chloroplastic	AT1G31220.1
21.1196	21.2341	20.8922	21.5109	21.1085	21.9736	22.2809	22.1805	22.2504	22.2377	22.5358	22.0227	22.8531	22.0294	22.321	21.1731	22.3524	22.1846	Q94K59	F4JQV8;Q94K59	Q94K59_ARATH	At4g24350	Phosphorylase superfamily protein	AT4G24350.1
18.2256	18.1085	18.1644	18.2252	18.0916	NaN	16.9461	17.4351	16.883	17.4105	16.9398	17.2939	17.3939	17.4541	16.3587	18.1631	17.0881	17.1687	Q9FFE6	Q9FFE6	AAE5_ARATH	AAE5	Probable acyl-activating enzyme 5, peroxisomal	AT5G16370.1
20.6807	21.1627	20.3393	22.2341	21.1624	20.2492	16.3396	14.2175	15.1869	19.6341	14.5461	19.7589	19.9931	15.3415	15.0858	21.1158	16.9451	17.1255	Q6NQA8	Q6NQA8	APY5_ARATH	APY5	Probable apyrase 5	AT1G14250.1
23.7115	23.4941	23.2478	23.3211	22.3751	24.7718	25.0112	24.7116	24.7627	24.9133	24.8144	24.5602	24.9675	24.6161	25.0004	23.2299	24.7917	24.8341	O49675	O49675	CCD4_ARATH	CCD4	Probable carotenoid cleavage dioxygenase 4, chloroplastic	AT4G19170.1
20.2011	20.2549	20.5276	20.1965	20.6523	17.8817	17.7582	18.7811	18.5779	18.1575	18.3987	19.7009	18.2879	19.2986	18.648	20.3665	18.8668	18.2313	Q8VZW3	Q8VZW3	CFI3_ARATH	CHI3	Probable chalcone--flavanone isomerase 3	AT5G05270.1;AT5G05270.2
60.0344	61.1528	59.3873	61.6159	61.1273	15	15	15	15	13.7753	15	15	15	16.6255	27.1052	20	10	10	Q9FHI7	Q9FHI7	DRL35_ARATH	At5g45490	Probable disease resistance protein At5g45490	AT5G45490.2;AT5G45490.1
17.8454	17.8579	17.744	17.7709	17.5879	16.8456	16.5229	16.4187	17.2811	15.5057	16.5917	15.5677	16.3886	15.5599	16.5173	17.7612	16.125	16.5148	Q8VZC7;Q8VZC7-2	Q8VZC7;Q8VZC7-2	DRL36_ARATH	At5g45510	Probable disease resistance protein At5g45510	AT5G45510.2;AT5G45510.1
17.892	17.6954	18.1518	17.6039	17.1996	19.4157	19.271	19.5314	19.0213	18.7538	19.2443	19.0585	19.3291	19.2977	19.0577	17.7085	19.1975	19.1986	Q9FJK8	Q9FJK8;P0C8S1	RP8L4_ARATH	RPP8L4	Probable disease resistance RPP8-like protein 4	AT5G48620.1
19.3715	19.6192	19.3117	19.6043	20.6741	20.2715	20.851	20.6492	21.0936	21.1017	21.0098	20.5415	20.6103	20.5264	21.2762	19.7162	20.7928	20.7934	Q8LDW8;Q8LDW8-2;Q9SID3;Q9SID3-2	Q8LDW8;Q8LDW8-2;O24495;Q9SID3;Q9SID3-2;A0A178VWG4;F4IR49	GLO2D_ARATH;GLO2N_ARATH	At2g31350;GLX2-4	Probable hydroxyacylglutathione hydrolase 2, chloroplastic	AT2G31350.2;AT1G06130.2;AT2G43430.1;AT1G06130.1;AT2G31350.1;AT2G43430.2
15.285	15.0449	16.4846	15.1813	15.5262	21.068	21.0372	21.8031	21.0907	20.7158	20.9771	21.0863	21.9651	20.8469	21.2439	15.5044	21.2239	21.143	B3LF83	B3LF83	Y74B2_ARATH	CYP74B2	Probable inactive linolenate hydroperoxide lyase	AT4G15440.1
18.946	18.401	18.7164	18.1441	18.147	18.1023	17.4609	17.8395	17.7625	16.8714	17.1656	17.5132	17.2083	17.9354	17.4473	18.4709	17.454	17.6073	Q8RWB7	Q8RWB7	PMT12_ARATH	CLSC5	Probable methyltransferase At1g29790	AT1G29790.1;AT1G29790.2
24.1079	23.84	23.9183	23.5391	23.7556	23.2246	22.1757	22.9733	23.012	22.0304	22.4976	22.9114	22.691	22.9717	22.6008	23.8322	22.7345	22.6832	Q94EJ6	Q94EJ6	PMTE_ARATH	At4g18030	Probable methyltransferase PMT14	AT4G18030.1
19.2598	19.0005	19.498	18.7958	19.3782	18.5458	17.964	17.8529	18.5885	17.4389	16.5494	18.4451	18.0701	18.3657	17.8525	19.1865	17.8566	18.078	Q94II3;Q9C6S7	Q9C6S7;Q94II3;A0A1P8B8K2	PMTK_ARATH;PMTL_ARATH	At1g31850;ERD3	Probable methyltransferase PMT21	AT1G31850.1;AT1G31850.2;AT4G19120.2;AT1G31850.3;AT4G19120.1
22.772	22.5549	22.8217	22.3044	22.7258	22.0779	21.2317	21.8981	21.8411	21.324	21.3519	22.0653	21.4898	21.7081	21.379	22.6358	21.5988	21.6746	Q6NPR7	Q6NPR7	PMTO_ARATH	At1g29470	Probable methyltransferase PMT24	AT1G29470.1;AT1G29470.2
17.1235	17.2567	17.4263	16.3882	17.4829	16.0563	15.7914	16.0584	16.5161	14.608	15.5882	15.9727	15.6474	15.5736	NaN	17.1355	15.6955	15.806	Q6NPR7;Q8L7V3	Q6NPR7;Q0WT31;Q8L7V3;Q9SD39;A0A1I9LMQ3	PMTO_ARATH;PMTQ_ARATH	At1g29470;At5g64030	Probable methyltransferase PMT24	AT5G64030.1;AT2G34300.2;AT2G34300.1;AT3G51070.1;AT1G29470.1;AT1G29470.2
17.7646	18.0825	18.1558	17.5158	17.2032	17.001	15.963	16.7977	16.9155	NaN	16.84	16.7258	16.2092	16.7987	16.4522	17.7444	16.6052	16.6693	Q8L7V3	Q8L7V3	PMTQ_ARATH	At5g64030	Probable methyltransferase PMT26	AT5G64030.1
18.2258	18.0507	18.6661	17.8702	17.8933	16.6097	16.236	17.3211	17.0498	16.4984	16.5494	16.4229	16.6788	17.1968	17.4286	18.1412	16.8553	16.743	Q93YV7	Q93YV7	PMT3_ARATH	At4g14360	Probable methyltransferase PMT3	AT4G14360.2;AT4G14360.1
19.6682	19.9286	20.0109	20.0294	20.4655	18.3699	18.3298	18.4963	19.0444	17.5059	16.9915	18.1841	18.7415	17.6785	18.078	20.0205	17.9347	18.3493	Q940Q1	Q944R1;Q940Q1;F4JTS3	PLY1_ARATH	At1g04680	Probable pectate lyase 1	AT1G04680.1
20.9808	20.8723	21.0531	20.7678	21.0672	20.1353	19.9244	20.1376	20.1929	19.7003	19.6605	20.1839	19.7765	20.0153	19.9879	20.9482	19.9248	20.0181	Q9M2Y6	Q9M2Y6	CGR2_ARATH	CGR2	Probable pectin methylesterase CGR2	AT3G49720.1;AT3G49720.2
18.2908	17.7341	17.699	18.1158	17.8883	19.2103	19.9043	19.4901	19.5359	19.9534	19.622	19.5471	19.606	19.563	19.9623	17.9456	19.6601	19.6188	O23512	O23512	PPD_ARATH	PPD	Probable pheophorbidase	AT4G16690.1
22.8466	22.7321	22.3031	22.7529	22.0082	23.2105	23.706	23.2545	23.5495	23.5681	23.9088	23.411	23.8172	23.3896	23.861	22.5286	23.6775	23.4577	O81439	O81439	PAP1_ARATH	PAP1	Probable plastid-lipid-associated protein 1, chloroplastic	AT4G04020.1
19.1189	18.8782	18.9935	18.9703	18.8512	19.9617	20.155	19.9679	19.8911	19.9609	20.0843	19.9584	20.1704	19.9506	20.0581	18.9624	20.0444	19.9873	Q8W4F1	Q8W4F1	PAP10_ARATH	PAP10	Probable plastid-lipid-associated protein 10, chloroplastic	AT2G46910.1
21.5727	21.5147	21.267	21.6427	21.4342	22.3686	23.1433	22.6247	22.8772	22.8155	23.2737	22.6326	23.1587	22.7172	23.1562	21.4863	22.9877	22.7659	O49629	O49629	PAP2_ARATH	PAP2	Probable plastid-lipid-associated protein 2, chloroplastic	AT4G22240.1
22.2171	22.1513	21.7081	21.693	21.4324	22.7071	23.0427	22.9022	23.1334	22.8466	23.3406	22.8723	23.2866	22.8716	23.1332	21.8404	23.1009	22.9264	O49629;O81439	O81439;O49629	PAP1_ARATH;PAP2_ARATH	PAP1;PAP2	Probable plastid-lipid-associated protein 2, chloroplastic	AT4G04020.1;AT4G22240.1
21.2752	21.6362	21.3883	21.3714	22.1897	20.3732	20.3394	20.3194	20.6171	20.6167	20.6095	21.0803	20.2679	20.3854	20.587	21.5722	20.586	20.4532	Q9LU63	Q9LU63;F4KBV0	ATP1_ARATH	ATP1	Probable pterin-4-alpha-carbinolamine dehydratase, chloroplastic	AT5G51110.1;AT5G51110.2
23.1038	23.617	23.2451	23.421	23.6682	22.3215	22.362	22.5001	22.8061	22.5519	22.4863	22.3228	22.2969	22.2002	22.4252	23.411	22.3463	22.5083	Q9SK39	Q9SK39	SBP3_ARATH	MP3	Probable steroid-binding protein 3	AT2G24940.1
23.3413	23.9333	23.3328	24.5417	24.5607	14.3072	14.7371	14.2423	15.2415	16.235	15.5944	14.7792	18.9074	14.7055	14.8467	23.942	15.7666	14.9526	Q9C8D6	Q9C8D6	THN24_ARATH	At1g66100	Probable thionin-2.4	AT1G66100.1
19.6378	20.8845	20.4783	20.1575	20.8709	19.8053	18.8097	19.4572	19.9053	18.9737	18.4808	19.4319	18.6546	19.8856	19.1723	20.4058	19.125	19.3902	Q8LG58	Q8LG58	XTH16_ARATH	XTH16	Probable xyloglucan endotransglucosylase/hydrolase protein 16	AT3G23730.1
17.3866	17.6917	17.5567	16.952	17.2384	16.8365	16.9119	16.9638	16.4321	16.4457	15.905	16.8852	15.5543	16.542	16.3731	17.3651	16.2519	16.718	Q9SJL9	Q9SJL9;F4IP22	XTH32_ARATH	XTH32	Probable xyloglucan endotransglucosylase/hydrolase protein 32	AT2G36870.1
21.5846	22.0755	21.722	22.145	22.4056	20.8943	20.6973	20.9672	21.3755	21.0584	20.3017	21.1174	20.4729	21.2776	20.9599	21.9865	20.8259	20.9985	Q8LF99	Q8LF99	XTH6_ARATH	XTH6	Probable xyloglucan endotransglucosylase/hydrolase protein 6	AT5G65730.1
22.2627	22.4097	22.453	22.3482	22.3875	23.4991	23.6572	23.5604	23.6108	23.4915	23.6056	23.3829	23.5205	23.4901	23.5076	22.3722	23.5013	23.5638	Q9LXU4	Q9LXU4;Q84W43	Q9LXU4_ARATH	At5g12950	Proline-tRNA ligase (DUF1680)	AT5G12950.1
19.9198	20.5468	20.3583	19.9234	20.1072	22.2861	22.2447	22.5273	22.0319	22.1438	21.8454	21.8165	22.0387	22.1151	22.3144	20.1711	22.026	22.2468	Q8LPS2	Q8LPS2;Q8LPS2-2	ACD6_ARATH	ACD6	Protein ACCELERATED CELL DEATH 6	AT4G14400.2;AT4G14400.3;AT4G14400.1
21.3475	20.3504	20.9421	20.2696	20.087	21.9098	21.8701	21.7228	21.4043	21.3549	21.7653	21.4992	22.0169	21.4741	21.6378	20.5993	21.6787	21.6524	Q9MA15	Q9MA15;Q9MA15-2	AB1K3_ARATH	ABC1K3	Protein ACTIVITY OF BC1 COMPLEX KINASE 3, chloroplastic	AT1G79600.1
17.2273	16.6172	17.9919	17.8312	17.8806	18.5905	18.9159	19.0438	18.8917	18.8927	18.9678	18.0669	18.8513	18.3408	19.0846	17.5096	18.6623	18.8669	Q9ZVF1	Q9ZVF1	CAR10_ARATH	CAR10	Protein C2-DOMAIN ABA-RELATED 10	AT2G01540.1
18.6282	18.6062	18.3766	18.9992	17.913	14.3364	13.4643	16.247	13.0184	14.2137	14.8938	16.1152	13.421	12.4577	13.8993	18.5046	14.1574	14.256	O49303	O49303;Q9FHP6;F4K8L6	CAR8_ARATH	CAR8	Protein C2-DOMAIN ABA-RELATED 8	AT1G23140.1
16.6214	16.5951	16.4511	15.494	15.9245	17.9866	18.0028	18.0786	17.8537	18.1416	18.0857	17.9415	18.0484	17.7845	17.5495	16.2172	17.8819	18.0127	Q9FJ81	Q9FJ81	CCB2_ARATH	CCB2	Protein COFACTOR ASSEMBLY OF COMPLEX C SUBUNIT B CCB2, chloroplastic	AT5G52110.2;AT5G52110.1
18.8001	19.1491	19.3479	19.4647	17.5218	17.3552	17.23	17.6237	17.4519	17.3779	17.1175	16.9703	17.3487	16.9279	18.6499	18.8567	17.4029	17.4077	Q9FLV0	Q9FLV0	DMR6_ARATH	DMR6	Protein DOWNY MILDEW RESISTANCE 6	AT5G24530.1
20.6161	21.0448	20.9324	20.8525	21.4367	19.8695	19.7155	19.8816	20.234	20.0087	19.6774	20.1623	19.7551	20.361	19.9252	20.9765	19.9762	19.9419	Q93ZH7	Q93ZH7	IQD2_ARATH	IQD2	Protein IQ-DOMAIN 2	AT5G03040.1;AT5G03040.2;AT5G03040.3
18.2249	18.5075	19.1992	19.3285	19.3474	23.037	23.1087	23.4508	23.2334	22.9971	23.1511	23.0704	22.9837	22.7487	23.2742	18.9215	23.0456	23.1654	D7SFH9	D7SFH9;A0A1P8AWC0;A0A1P8AWH4;A0A1P8AWB8	LRL26_ARATH	LRK10L-2.6	Protein SUPPRESSOR OF NPR1-1 CONSTITUTIVE 4	AT1G66980.1
18.824	18.6779	18.8799	18.3965	18.6527	19.798	19.6666	19.7182	19.8073	19.6459	19.9129	19.7078	19.7145	19.8442	19.8804	18.6862	19.812	19.7272	Q9LEW8	Q9LEW8;A0A1I9LR17	FN3KR_ARATH	At3g61080	Protein-ribulosamine 3-kinase, chloroplastic	AT3G61080.1
25.96	26.3593	26.3508	25.9824	27.3734	25.2662	25.1582	25.3277	25.6299	25.3856	24.9072	25.8258	24.8726	25.6362	25.1201	26.4052	25.2724	25.3535	P21218	P21218	PORB_ARATH	PORB	Protochlorophyllide reductase B, chloroplastic	AT4G27440.2;AT4G27440.1
16.6819	16.7601	15.9331	16.3985	NaN	17.5726	17.9448	17.462	17.5109	17.0708	17.8427	17.3103	18.0448	17.4393	18.1369	16.4434	17.7548	17.5122	Q9SCX8	Q9SCX8	PPA17_ARATH	PAP17	Purple acid phosphatase 17	AT3G17790.1
18.2748	17.5334	17.4575	17.7306	17.4715	18.2171	18.8935	18.2768	18.5993	18.8716	19.0256	18.8396	18.8859	18.9877	18.7382	17.6936	18.8954	18.5717	A0A1I9LN58;A0A1I9LN59;A0A1I9LN63;A0A1I9LN64;F4J1H2	A0A1I9LN64;F4J1H2;A0A1I9LN59;A0A1I9LN63;A0A1I9LN58	A0A1I9LN58_ARATH;A0A1I9LN59_ARATH;A0A1I9LN63_ARATH;A0A1I9LN64_ARATH;F4J1H2_ARATH	At3g16230	Putative eukaryotic LigT	AT3G16230.2;AT3G16230.3;AT3G16230.1
18.2788	17.8575	17.406	18.3844	17.4049	19.4918	20.1406	19.6078	19.9493	20.1742	20.2802	19.8621	20.0889	19.5954	20.5073	17.8663	20.0668	19.8727	Q9SZ54	Q9SZ54	GPX7_ARATH	GPX7	Putative glutathione peroxidase 7, chloroplastic	AT4G31870.1
26.5887	26.3158	26.0701	26.3801	25.0982	26.9111	27.2911	26.9759	27.0801	27.2615	27.1978	26.965	27.3854	26.9711	27.3933	26.0906	27.1825	27.1039	O23404;O23404-3	O23404;O23404-2;O23404-3;O23404-4	PPDK1_ARATH	PPDK	Pyruvate, phosphate dikinase 1, chloroplastic	AT4G15530.3;AT4G15530.6;AT4G15530.5;AT4G15530.1;AT4G15530.2;AT4G15530.4
22.1168	21.1593	20.0215	20.7561	20.7739	21.8682	22.3461	21.7829	23.2664	22.6433	22.4864	22.2262	22.2105	21.8626	23.0945	20.9655	22.376	22.3814	Q3EBM1	Q2V422;Q9SJR4;Q3EBM1	Q3EBM1_ARATH	At2g36410	RAB6-interacting golgin	AT2G36410.3;AT2G36410.1;AT2G36410.2
22.6382	23.0573	22.8502	23.0937	23.4838	21.3858	22.154	22.1206	22.2479	22.0044	22.0054	22.2017	21.8922	21.9741	22.3938	23.0246	22.0934	21.9825	Q9SIT1	Q9SIT1	TMK3_ARATH	TMK3	Receptor-like kinase TMK3	AT2G01820.1
14.8073	14.5669	NaN	14.8361	15.2452	15.8444	15.9186	15.6204	15.8848	16.4338	15.659	16.3501	15.2504	16.0981	15.3971	14.8639	15.7509	15.9404	F4KAB4	F4KAB4	F4KAB4_ARATH	At5g44600	S-adenosyl-L-methionine-dependent methyltransferases superfamily protein	AT5G44600.1
15.6224	15.9384	16.1156	NaN	16.235	20.2101	20.2044	20.6669	20.2035	20.5847	20.6916	20.3716	20.1588	20.123	20.8952	15.9779	20.448	20.3739	Q93Y09	Q93Y09	SCP45_ARATH	SCPL45	Serine carboxypeptidase-like 45	AT1G28110.1;AT1G28110.2
19.7419	19.8778	19.6047	19.8761	19.716	20.4878	20.9029	20.684	20.7775	21.0254	20.7493	20.8005	20.7842	20.7639	20.7227	19.7633	20.7641	20.7755	Q8RWT8;Q8RWT8-2	Q8RWT8;Q8RWT8-2;A0A1P8ASH4	SYSM_ARATH	OVA7	Serine--tRNA ligase, chloroplastic/mitochondrial	AT1G11870.1;AT1G11870.2
17.6301	17.7275	17.198	17.3935	17.4984	16.5634	16.2766	16.245	16.0957	16.6464	16.1816	16.9023	16.7196	16.813	16.1759	17.4895	16.5585	16.3654	Q8GY88	Q8GY88;F4JW33	SK2_ARATH	SK2	Shikimate kinase 2, chloroplastic	AT4G39540.3;AT4G39540.1;AT4G39540.2
17.8762	18.962	18.2549	18.718	18.9782	18.0045	18.2673	17.1664	17.3385	18.1478	NaN	17.3222	16.978	16.3013	17.8177	18.5579	17.1048	17.7849	Q943Z6	Q943Z6	SRP19_ARATH	SRP19	Signal recognition particle 19 kDa protein	AT1G48160.1
20.1704	20.6207	20.5004	20.5532	20.7107	18.3363	18.1468	18.7237	18.3046	17.5244	18.1313	18.428	17.8261	18.6134	18.4768	20.5111	18.2951	18.2072	Q84JH7	Q84JH7;A0A1P8AWY5;A0A1P8AWW0	SIRB_ARATH	SIRB	Sirohydrochlorin ferrochelatase, chloroplastic	AT1G50170.1
21.1434	21.1734	21.6867	21.0883	22.3956	20.0194	19.4092	20.02	20.3455	19.0567	19.2547	19.6399	20.0455	18.4603	18.8653	21.4975	19.2531	19.7702	Q9FK81	Q9FK81	Y5258_ARATH	At5g22580	Stress-response A/B barrel domain-containing protein At5g22580	AT5G22580.1
21.7308	21.6245	20.7152	22.2199	21.1149	21.8801	22.713	22.2706	22.5367	22.7661	22.7581	22.8224	22.2384	22.441	22.7685	21.4811	22.6057	22.4333	Q9FI44	Q9FI44;F4KBT8;B9DGI7	SDAF2_ARATH	SDHAF2	Succinate dehydrogenase assembly factor 2, mitochondrial	AT5G51040.2;AT5G51040.1
19.7617	19.4587	19.6041	18.6838	18.4673	20.8019	20.3306	20.6456	20.1797	19.5371	20.3387	20.3852	20.5652	20.2972	19.9246	19.1951	20.3022	20.299	Q93YP9	Q93YP9	ERDL4_ARATH	At1g19450	Sugar transporter ERD6-like 4	AT1G19450.1
21.5208	22.2093	21.8895	22.2591	22.782	20.3729	20.0302	19.9519	20.8027	20.2797	19.7732	19.8432	20.2014	19.5871	20.2857	22.1321	19.9381	20.2875	P24704	P24704	SODC1_ARATH	CSD1	Superoxide dismutase [Cu-Zn] 1	AT1G08830.2;AT1G08830.1
22.0261	22.6381	22.3544	22.7269	23.2141	20.7742	20.4091	20.6985	21.3706	20.8982	20.2676	20.4629	20.6374	19.954	20.9053	22.5919	20.4454	20.8301	P24704;Q9FK60	P24704;Q9FK60;Q9FK60-2	SODC1_ARATH;SODC3_ARATH	CSD1;CSD3	Superoxide dismutase [Cu-Zn] 1	AT5G18100.2;AT1G08830.2;AT5G18100.1;AT1G08830.1
22.7071	23.4305	22.9238	23.5688	23.978	21.7273	21.797	21.8475	22.5054	21.9345	21.4381	21.5523	21.6234	21.0509	21.9822	23.3216	21.5294	21.9623	O78310	O78310	SODC2_ARATH	CSD2	Superoxide dismutase [Cu-Zn] 2, chloroplastic	AT2G28190.1
19.9796	20.3602	19.8246	20.3173	20.2139	18.6635	19.2477	18.6945	19.159	19.2626	18.6732	18.9125	18.3643	18.9912	19.1543	20.1391	18.8191	19.0055	Q9FK60	Q9FK60;Q9FK60-2	SODC3_ARATH	CSD3	Superoxide dismutase [Cu-Zn] 3	AT5G18100.2;AT5G18100.1
21.8099	21.9896	21.7014	22.04	21.8308	23.1321	23.2332	23.0779	23.3539	23.3972	23.2423	23.217	23.0102	23.1987	23.2971	21.8743	23.1931	23.2389	Q8H1Q1	Q8H1Q1;B6EUA5;A0A178W1Q3	TL203_ARATH	TL20.3	Thylakoid lumenal protein TL20.3, chloroplastic	AT1G12250.2;AT1G12250.1
21.3361	21.1427	21.1288	21.2374	20.4918	22.062	22.3954	22.035	22.0651	22.2034	22.4317	22.02	22.4313	22.0953	22.273	21.0674	22.2503	22.1522	Q94FY7	Q94FY7	TOCC_ARATH	VTE1	Tocopherol cyclase, chloroplastic	AT4G32770.1
15.869	15.2612	15.1079	15.3354	15.5865	19.822	19.5473	19.6586	19.4744	19.4543	19.5538	19.7378	19.3497	19.04	19.6052	15.432	19.4573	19.5913	A0A1P8BA53;A8MR02;Q93Z83	A8MR02;Q93Z83;A0A1P8BA53	A0A1P8BA53_ARATH;A8MR02_ARATH;Q93Z83_ARATH	At5g26280	TRAF-like family protein	AT5G26280.2;AT5G26280.1
21.4781	21.2092	21.0675	21.6224	20.8178	20.7461	19.7114	20.3964	20.1159	19.5123	20.2956	20.276	20.9283	20.3415	19.7737	21.239	20.323	20.0964	A0A1P8AVY3;F4HRB4;Q8L7S1	A0A1P8AVY3;Q8L7S1;F4HRB4	A0A1P8AVY3_ARATH;F4HRB4_ARATH;Q8L7S1_ARATH	TLL1	Triacylglycerol lipase-like 1	AT1G45201.2;AT1G45201.1
21.4124	21.2729	21.5421	21.3184	21.792	20.2809	19.9457	20.3893	20.3023	20.4157	19.718	20.6645	19.9339	20.4842	19.8791	21.4676	20.1359	20.2668	B9DGT7;Q0WV25	B9DGT7;Q0WV25	TBA2_ARATH;TBA4_ARATH	TUBA2;TUBA4	Tubulin alpha-2 chain	AT1G04820.1;AT1G50010.1
21.6496	21.8682	21.9735	21.7203	22.186	21.1801	20.7377	20.664	21.0476	20.9792	20.562	21.2175	20.7716	21.026	20.5126	21.8795	20.8179	20.9217	P29514	P29514	TBB6_ARATH	TUBB6	Tubulin beta-6 chain	AT5G12250.1
19.7368	19.4839	19.6611	19.644	20.0589	19.0375	18.6703	18.7964	19.052	19.2288	17.7909	19.476	18.6298	19.1189	18.4346	19.7169	18.69	18.957	P29514;P29516	P29514;P29516;Q9ASR0;Q56YW9	TBB6_ARATH;TBB8_ARATH	TUBB6;TUBB8	Tubulin beta-6 chain	AT5G12250.1;AT5G23860.1;AT5G23860.2
20.2842	20.5444	20.4375	20.3646	20.9339	19.1128	19.0839	19.4942	19.6386	19.2937	19.4153	19.8411	19.397	19.6576	19.297	20.5129	19.5216	19.3246	Q9LF33	Q9LF33	UGDH3_ARATH	UGD3	UDP-glucose 6-dehydrogenase 3	AT5G15490.1
18.8782	19.2682	19.0911	18.8945	19.7884	18.109	17.5239	17.9903	18.1428	17.8037	17.2845	18.2207	17.1428	18.1194	17.5948	19.1841	17.6724	17.9139	Q9FM01	Q9FM01	UGDH4_ARATH	UGD4	UDP-glucose 6-dehydrogenase 4	AT5G39320.1
20.3452	20.232	19.9191	20.1248	20.0389	19.6085	19.0315	19.4386	19.0106	18.977	18.372	19.421	19.0508	19.2156	19.3239	20.132	19.0767	19.2132	Q9LIS3	Q9LIS3	GAE6_ARATH	GAE6	UDP-glucuronate 4-epimerase 6	AT3G23820.1
20.4278	20.9087	21.0114	20.4899	21.2155	19.4827	19.7231	19.6793	19.8717	20.1021	19.9661	20.205	20.0415	19.9512	19.693	20.8107	19.9714	19.7718	Q9LZI2	Q8S8T4;Q9LZI2;C0Z2I3	UXS2_ARATH	UXS2	UDP-glucuronic acid decarboxylase 2	AT3G62830.1;AT3G62830.2
17.6391	18.7046	17.9273	18.7284	18.4167	20.5982	20.4721	20.55	20.059	20.4704	20.5578	20.4763	20.5885	20.5889	20.5104	18.2832	20.5444	20.4299	Q9LSY8	Q9LSY8	U71B2_ARATH	UGT71B2	UDP-glycosyltransferase 71B2	AT3G21760.1
15.2155	15.4172	15.0528	14.4508	15.1552	16.9527	16.8573	16.9476	16.5624	15.7892	15.9511	16.7632	16.6678	16.9578	17.0246	15.0583	16.6729	16.6218	Q9ZVX4	Q9ZVX4;A0A1P8AYT8;Q1PDW8	U90A1_ARATH	UGT90A1	UDP-glycosyltransferase 90A1	AT2G16890.2
20.9947	20.7373	20.8012	21.13	20.7113	21.983	22.431	22.5368	22.2361	22.3125	22.4556	21.9847	22.2914	22.1455	22.6793	20.8749	22.3113	22.2999	Q84VZ5	Q84VZ5	UGPI2_ARATH	At5g19240	Uncharacterized GPI-anchored protein At5g19240	AT5G19240.1
20.815	20.6324	20.7553	20.8085	20.2249	21.5402	21.8544	21.4744	21.3707	21.558	21.934	21.5343	21.9993	21.3328	21.7144	20.6472	21.703	21.5595	Q8LBV4	Q8LBV4	Y1814_ARATH	At1g78140	Uncharacterized methyltransferase At1g78140, chloroplastic	AT1G78140.1
20.79	20.4984	20.634	20.8418	20.0734	21.6045	21.8886	21.5339	21.3739	21.7781	21.9383	21.5267	21.8401	21.4938	21.72	20.5675	21.7038	21.6358	Q0WPT7	Q0WPT7	Y2104_ARATH	At2g41040	Uncharacterized methyltransferase At2g41040, chloroplastic	AT2G41040.1
22.6765	22.5446	22.4285	22.5327	22.8093	20.2934	21.1052	21.0511	21.7642	21.6979	NaN	22.1174	20.1469	22.2863	21.3636	22.5983	21.4786	21.1824	A0A1P8B209;A0A1P8B231;F4IKG5	A0A1P8B209;F4IKG5;A0A1P8B231	A0A1P8B209_ARATH;A0A1P8B231_ARATH;F4IKG5_ARATH	At2g22795	Uncharacterized protein	AT2G22795.1
17.2903	17.4095	17.701	17.0524	16.5547	19.2529	19.4384	19.6781	18.9822	18.8941	19.0007	18.8518	19.1818	18.9402	19.6964	17.2016	19.1342	19.2491	F4HQT8	F4HQT8	F4HQT8_ARATH	At1g13470	Uncharacterized protein	AT1G13470.1
22.0233	21.8847	21.808	21.757	21.5619	22.7579	23.0393	22.7574	22.708	22.9671	22.9932	22.7131	23.1771	22.8652	22.9285	21.807	22.9354	22.8459	Q9FVR6	Q9FVR6	Y1222_ARATH	At1g32220	Uncharacterized protein At1g32220, chloroplastic	AT1G32220.1
21.2897	21.5922	21.4014	21.0199	22.1826	16.4067	15.301	14.8898	14.6812	15.4527	15.2376	14.9405	14.367	14.929	16.8728	21.4972	15.2694	15.3463	P0DI78;P0DI79	P0DI78;P0DI79	U496D_ARATH;U496P_ARATH	At3g28290;At3g28300	UPF0496 protein At3g28290	AT3G28300.1;AT3G28290.1
18.4931	18.6181	18.4403	19.0027	18.2234	19.1408	19.5447	19.342	19.5891	19.3234	20.1232	19.0303	19.8822	19.0868	19.8768	18.5555	19.5999	19.388	Q39119	Q39119	VPEG_ARATH	At4g32940	Vacuolar-processing enzyme gamma-isozyme	AT4G32940.1
21.4462	21.593	21.4799	21.6887	21.7683	20.1491	20.5463	20.4383	20.9394	20.605	20.7322	20.713	20.5801	20.6938	20.9322	21.5952	20.7303	20.5356	O82629	O82629	VATG2_ARATH	VHA-G2	V-type proton ATPase subunit G2	AT4G23710.1
19.2696	19.0907	19.0673	19.0648	19.2213	18.2304	18.5643	18.1391	18.3036	18.502	18.1892	18.2224	18.3849	17.5123	17.3715	19.1427	17.9361	18.3479	Q9C826	Q9C826	ABA2_ARATH	ABA2	Xanthoxin dehydrogenase	AT1G52340.1
16.5046	16.5404	16.2173	16.7064	16.5898	15.8921	15.5843	15.5595	15.2942	15.1599	15.6154	15.3074	15.7296	14.9881	NaN	16.5117	15.4101	15.498	F4K9W6	A0A1P8BED3;A4VCM4;F4K746;F4K9W6	F4K9W6_ARATH	MQJ16.2	ZPR1 zinc-finger domain protein	AT5G37340.1;AT5G22480.1;AT5G37340.2;AT5G37340.3

## Sheet: explanation
			values for hits derived from t-test/ANOVA filtering. Fold change is reliable.
			values for hits derived from peptide intensity summing, with peptide prefilter and in-group missing value imputation. Fold changes are usually extreme and quntification values provided are very approximate.
			values for hits derived from peptide intensity summing, with peptide prefilter and in-group missing value imputation. Values were log2 transformed before summing, to reduce the effect of single intense peptide. Not possible to determine fold changes in any case, should be treated as present/absent
