# Supplementary material for: Quantitative proteomic analysis of Arabidopsis thaliana with different levels of phospholipid:diacylglycerol acyltransferase1 expression
Source: BMC Genomics. 2025 Sep 29;26:846. doi: 10.1186/s12864-025-12041-7 (PMC12482026; doi:10.1186/s12864-025-12041-7)
Supplement: Supplementary file 3 — Supplementary Material 3. [file 12864_2025_12041_MOESM3_ESM.xlsx]

## Sheet: Values
Quantitative proteomic analysis of Arabidopsis thaliana with different levels of phospholipid:diacylglycerol acyltransferase1 expression
Artur Piróg, Sylwia Klińska-Bąchor, Bartosz Głąb, Sara Kędzierska, Katarzyna Jasieniecka-Gazarkiewicz, Antoni Banaś, Sachin Kote
Proteins significantly altered in WT vs PDAT knockout experiment
WT mean	KO mean	Welch's T-test q-value	Welch's T-test Difference	Protein Group	Genes	Protein Name
23.5593	20.8779	0	-2.6814	A0A1P8AM72	FBP7	F-box protein 7
25.896	22.7703	0	-3.1257	A0A1P8B7L2;F4JNR2	At4g29750	CRS1 / YhbY (CRM) domain-containing protein
27.4731	26.5034	0.0028	-0.969689	A0A1P8BGZ7;Q9FN39	ENODL1	Early nodulin-like protein 1
26.911	27.9875	0	1.07652	F4HNZ6	GAPA-2	Glyceraldehyde 3-phosphate dehydrogenase A subunit 2
20.2215	21.0309	0.00634783	0.809333	F4I0K9;Q9FW03	MES15	Putative methylesterase 15, chloroplastic (AtMES15) (EC 3.1.1.-) (Protein ROOT HAIR SPECIFIC 9)
22.3026	21.3857	0.00316667	-0.916821	F4I839	PAE2	Pectin acetylesterase 2
24.3904	25.436	0.00632258	1.04567	F4I901	At1g17600	Disease resistance protein (TIR-NBS-LRR class) family
25.3348	23.7816	0.00288525	-1.5532	F4ICX9	TSA1	TSK-associating protein 1
22.5823	21.7561	0.0049	-0.826182	F4IDS7	VPS18	Vacuolar sorting protein 18
25.4736	26.3593	0.00155556	0.88575	F4INE2	At2g07732	Ribulose bisphosphate carboxylase large chain, catalytic domain-containing protein
22.8339	23.8824	0.00747475	1.04852	F4JQE2	PDE327	FAD/NAD(P)-binding oxidoreductase family protein
21.592	22.3931	0.00785321	0.801147	F4KIA8	At5g10800	Protein RRC1-like (Reduced red-light responses in CRY1CRY2 background 1-like protein)
25.0658	24.0366	0.00389474	-1.02924	O03983	LEA14	Probable desiccation-related protein LEA14
26.3109	24.7957	0.00755102	-1.51523	O04309	JAL35	Jacalin-related lectin 35
23.873	20.9319	0.0002	-2.94106	O04309;Q9ZU23	JAL35;JAL5	Jacalin-related lectin 35
24.3623	23.0679	0.00389333	-1.29437	O04316;Q9SDM9	NSP1;NSP4	Nitrile-specifier protein 4
22.543	20.8913	0.000571429	-1.65169	O04318;Q9SDM9	NSP1;NSP3	Nitrile-specifier protein 3
24.5891	25.616	0.000555556	1.02688	O04922;P52032;Q9SZ54	GPX1;GPX2;GPX7	Probable glutathione peroxidase 2
27.0712	25.9306	0.00602299	-1.14059	O22788	PXG3	Probable peroxygenase 3
28.7703	27.787	0.00293333	-0.983334	O22867	ATTI3	Defensin-like protein 194
24.888	23.2831	0.0028125	-1.6049	O49195;O82122	VSP1;VSP2	Vegetative storage protein 1
27.9129	26.6473	0.000190476	-1.26558	O49596;O49596-2;O49596-3;P93047;P93047-2;P93047-3	HMGB2;HMGB3	High mobility group B protein 2
26.807	25.1598	0.000756757	-1.64712	O64883;Q9SE50	BGLU18;BGLU26	Beta-glucosidase 26, peroxisomal
28.6245	24.9717	0	-3.6528	P10896-2	RCA	Isoform Short of Ribulose bisphosphate carboxylase/oxygenase activase, chloroplastic
24.4025	25.4251	0.00115385	1.02259	P20431;P20649;Q9LV11;Q9SH76	AHA3	ATPase 3, plasma membrane-type (EC 7.1.2.1) (Proton pump 3)
27.0765	26.065	0.0008	-1.01147	P22953;P22954	HSP70-1;HSP70-2	Heat shock 70 kDa protein 1
27.0856	26.2819	0.00272727	-0.803625	P22953;P22954;Q9C7X7	HSP70-1;HSP70-18;HSP70-2	Heat shock 70 kDa protein 1
21.5527	23.2192	0.000363636	1.66657	P26568	At1g06760	Histone H1.1
26.5081	23.9853	0.000142857	-2.52286	P30185	RAB18	Dehydrin Rab18
27.2828	28.2698	0.00271186	0.986943	P31167;P40941	AAC1;AAC2	ADP,ATP carrier protein 1, mitochondrial
30.8707	29.9741	0.00669474	-0.896617	P31168;P42763	COR47;ERD14	Dehydrin COR47
31.8407	30.6682	0.00549398	-1.17252	P31169	KIN2	Stress-induced protein KIN2
24.9348	23.736	0.00441026	-1.19874	P42758	XERO2	Dehydrin Xero 2
27.7486	26.0889	0	-1.6597	P42762;Q9FI56	CLPC1;CLPD	Chaperone protein ClpD, chloroplastic
23.7578	22.4963	0.000129032	-1.26145	P47998;Q9SXS7	CYSD2;OASA1	Cysteine synthase 1
25.2983	26.253	0.001	0.954783	P51419	RPL27C	60S ribosomal protein L27-3
25.9967	24.584	0.00016	-1.41269	P54887	P5CSA	Delta-1-pyrroline-5-carboxylate synthase A
26.5009	25.4712	0.00104	-1.02973	P54887;P54888	P5CSA;P5CSB	Delta-1-pyrroline-5-carboxylate synthase A
27.0101	28.0047	0.00874336	0.994603	P56773	petB	Cytochrome b6
23.9603	25.1537	0.00752	1.1934	P56805	rps15	30S ribosomal protein S15, chloroplastic
26.424	27.4878	0.00574118	1.06377	P56807	rps18	30S ribosomal protein S18, chloroplastic
26.8221	27.7278	0.00108333	0.905668	P60040;Q9LHP1	RPL7B;RPL7D	60S ribosomal protein L7-2
25.8468	27.4102	0.00115556	1.56339	P60129	psbL	Photosystem II reaction center protein L
21.2616	20.2362	0.00926829	-1.02542	P92939	ECA1	Calcium-transporting ATPase 1, endoplasmic reticulum-type (EC 7.2.2.10)
23.3155	24.3031	0.00117647	0.987559	P92962;P92962-2;Q9SJP9	PROT2	Proline transporter 2 (AtPROT2)
27.0156	25.8481	0.00276471	-1.16751	Q06738	RD29A	Low-temperature-induced 78 kDa protein
27.4609	26.0544	0.000173913	-1.40649	Q08298	RD22	BURP domain protein RD22
20.7723	22.7124	0.000166667	1.94009	Q3E8R5;Q94JR6	At3g59930;At5g33355	Defensin-like protein 207
23.9857	23.0303	0.00701031	-0.955443	Q3ECB8	PCMP-E21	Pentatricopeptide repeat-containing protein At1g77170, mitochondrial
24.721	25.5211	0.00157143	0.800092	Q41931	ACO2	1-aminocyclopropane-1-carboxylate oxidase 2
25.7285	24.6774	0.00866667	-1.05115	Q42328	ATTI1	Defensin-like protein 195
28.0686	26.0485	0	-2.02011	Q42340;Q9M8X9	RPS16B;RPS16C	40S ribosomal protein S16-3
27.4751	26.1126	0.000181818	-1.36239	Q42512;Q42512-2	COR15A	Protein COLD-REGULATED 15A, chloroplastic
25.0097	23.4623	0.00284058	-1.54737	Q5YGP7	PLT2	AP2-like ethylene-responsive transcription factor PLT2 (Protein AINTEGUMENTA-LIKE 4) (Protein PLETHORA 2)
28.5062	29.6091	0.0016	1.10283	Q6A331	ALY1	Protein ALWAYS EARLY 1
22.6998	23.6384	0.00255172	0.938714	Q8GX78	PHT4;4	Ascorbate transporter, chloroplastic
19.5265	20.8881	0.00113208	1.36165	Q8L8A6;Q8L8A6-2	GRF5	Growth-regulating factor 5 (AtGRF5) (Transcription activator GRF5)
24.143	25.0708	0.00735238	0.927765	Q8S8R9	At2g34580	At2g34585
24.9669	24.1245	0.00895082	-0.842359	Q8VY22	TBL38	Protein trichome birefringence-like 38
24.4282	23.604	0.00110638	-0.82415	Q8VZ21	MAC9.6	Stress up-regulated Nod 19 protein
24.4661	23.3672	0.0074902	-1.09888	Q94AQ3	At1g48750	Bifunctional inhibitor/lipid-transfer protein/seed storage 2S albumin superfamily protein
22.9407	24.1968	0.00455696	1.25617	Q94C26	PCC1	Cysteine-rich and transmembrane domain-containing protein PCC1
27.2117	26.2765	0.00217544	-0.935214	Q9C9N4	At1g66820	Glycine-rich protein
26.4334	25.4336	0.00384416	-0.999796	Q9FFA5;Q9FFA5-2	REM1.4	Remorin 1.4
24.0022	22.8226	0.00810714	-1.17956	Q9FFF6	JOX2	Jasmonate-induced oxygenase 2
25.4926	24.34	0.000375	-1.15266	Q9FFS8;Q9LTF2	RPS10B;RPS10C	40S ribosomal protein S10-2
24.9489	22.1766	0	-2.77228	Q9FG31	LEA46	Late embryogenesis abundant protein 46
28.9256	27.9919	0.0073271	-0.933797	Q9FKA5	At5g39570	Uncharacterized protein At5g39570
22.5686	23.7663	0.00279365	1.19779	Q9FL87	CRR7	Protein CHLORORESPIRATORY REDUCTION 7, chloroplastic
22.8384	21.1028	0	-1.73562	Q9FNR0	MAF19.5	Emb|CAB62613.1
21.7885	22.6133	0.00785455	0.824809	Q9FT77	RLM3	Disease resistance protein RLM3
23.1345	20.8316	0	-2.30286	Q9FXE0	TEL2	F12A21.10 (RNA-binding protein) (Terminal EAR1-like 2)
26.2851	27.0987	0.00781982	0.813572	Q9LH92	At3g28820	Mediator of RNA polymerase II transcription subunit-like protein, putative (DUF1216)
25.8511	25.0211	0.00378082	-0.830014	Q9LHD9	At3g28270	UPF0496 protein At3g28270
27.9136	24.5932	0	-3.32035	Q9LLR6	LTP4	Non-specific lipid-transfer protein 4
30.7961	27.2951	0	-3.50102	Q9LLR7	LTP3	Non-specific lipid-transfer protein 3
24.2775	23.0194	0.000137931	-1.25809	Q9LNQ6	At1g17490	At1g17490/F1L3_4
22.4236	23.2357	0.00283871	0.812074	Q9LX99	KIN14A	Kinesin-like protein KIN-14A
21.8715	22.7335	0.00106122	0.862045	Q9LZJ3	XXT1	Xyloglucan 6-xylosyltransferase 1 (AtXT1) (EC 2.4.2.39)
30.1051	29.0704	0.000780488	-1.03471	Q9M1X3	F16M2_10	AT3g63160/F16M2_10
22.2053	23.3755	0.00591111	1.17017	Q9M4B5	AIP3	Probable prefoldin subunit 4
18.3458	16.5149	0	-1.83082	Q9M9G0	At1g78480	F3F9.1 (Prenyltransferase family protein)
26.2482	25.3979	0.00742308	-0.850271	Q9M9L3	NEAP1	Nuclear envelope-associated protein 1
24.4084	25.6919	0.00606593	1.28355	Q9M9M3	At3g05730	Defensin-like protein 205
30.274	28.7077	0.000133333	-1.56624	Q9M9T4	PKS2	Protein PHYTOCHROME KINASE SUBSTRATE 2
22.1824	21.3441	0.0085913	-0.83833	Q9MAU5	At1g04970	Putative BPI/LBP family protein At1g04970
26.285	24.6389	0.000153846	-1.64613	Q9S7H1	psaD1	Photosystem I reaction center subunit II-1, chloroplastic
24.2038	22.4798	0.00113043	-1.72395	Q9SAV0	MBP1	Myrosinase-binding protein 1
25.168	23.0306	0	-2.13736	Q9SAV0;Q9ZU23	JAL5;MBP1	Myrosinase-binding protein 1
24.6693	23.6192	0.00708333	-1.05009	Q9SCX8	PAP17	Purple acid phosphatase 17
24.5763	23.5219	0.0088595	-1.05434	Q9SDM9	NSP1	Nitrile-specifier protein 1
27.687	25.5088	0.000210526	-2.17816	Q9SE50	BGLU18	Beta-D-glucopyranosyl abscisate beta-glucosidase
25.8297	27.0713	0.000761905	1.24164	Q9SFF9	At3g05950	Germin-like protein subfamily 1 member 7
23.8633	20.9474	0	-2.91591	Q9SHA0	At2g37870	Bifunctional inhibitor/lipid-transfer protein/seed storage 2S albumin superfamily protein
23.646	24.6409	0.000148148	0.994841	Q9SIP7	RPS3A	40S ribosomal protein S3-1
26.2127	24.8675	0.00887395	-1.34525	Q9SL13	At2g05540	At2g05540/T20G20.11
25.6917	27.1529	0.00102326	1.46121	Q9SUE0	YLMG1-2	YlmG homolog protein 1-2, chloroplastic
33.1089	30.489	0	-2.61994	Q9SUI6;Q9SUI7	PSAH1;PSAH2	Photosystem I reaction center subunit VI-2, chloroplastic
25.5012	24.5303	0.000820513	-0.970886	Q9SUL1	RD19C	Probable cysteine protease RD19C
28.4795	27.419	0.00518519	-1.06053	Q9SUR6-2	CORI3	Isoform 2 of Cystine lyase CORI3
21.8822	23.0697	0.00547619	1.18754	Q9SX27	PAN	Transcription factor PERIANTHIA (bZIP transcription factor 46) (AtbZIP46)
26.0908	25.1462	0.00276923	-0.944625	Q9SYG7	ALDH7B4	Aldehyde dehydrogenase family 7 member B4
24.9222	26.0218	0.000352941	1.09966	Q9SZB9	PER47	Peroxidase 47
21.3926	19.6154	0.000842105	-1.77721	Q9XIP5	At2g27410	Putative B3 domain-containing protein At2g27410
21.0199	20.1887	0.00394595	-0.831244	Q9ZQG4	UGT73B5	UDP-glycosyltransferase 73B5 (EC 2.4.1.-) (Flavonol 3-O-glucosyltransferase UGT73B5) (EC 2.4.1.91)
25.3853	23.6285	0	-1.75673	Q9ZU23	JAL5	Jacalin-related lectin 5
31.0157	31.996	0.00556098	0.980335	Q9ZU46	ZAR1	Receptor protein kinase-like protein ZAR1
23.4741	22.5759	0.00751852	-0.898196	Q9ZUS0	At2g37470	Histone H2B.4
25	10		-6.48613	Q04980	LTI65	Low-temperature-induced 65 kDa protein
25	20		-4.82567	Q96270	LEA7	Late embryogenesis abundant protein 7
25	20		-4.67763	Q9FNA9	PDAT1	Phospholipid:diacylglycerol acyltransferase 1
25	20		-2.7087	Q9S7I3	LTP2	Non-specific lipid-transfer protein 2
25	20		-2.65309	O64810	SCPL10	Serine carboxypeptidase-like 10
25	20		-2.21734	P18612	KIN1	Stress-induced protein KIN1
25	20		-2.1291	Q9LQ98	AFP1	Ninja-family protein AFP1

## Sheet: explanation
			values for hits derived from t-test filtering. Fold change is reliable.
			values for hits derived from peptide intensity summing, with peptide prefilter and in-group missing value imputation. Fold changes are usually extreme and quntification values provided are very approximate.
